# Supplementary material for: Chronic kidney disease screening and associated factors among people living with HIV on anti-retroviral therapy in Dar Es Salaam, Tanzania: Hospital-based cross-sectional study
Source: PLoS One. 2026 Jun 22;21(6):e0352024. doi: 10.1371/journal.pone.0352024 (PMC13286178; doi:10.1371/journal.pone.0352024)
Supplement: S1 Dataset — (XLSX) [file pone.0352024.s001.xlsx]

## Sheet: Raw CKD Data
ID	7. Months on ART	8. Type of ART regimen	9. Have you been diag1sed with hypertension?	10. Have you been diag1sed with diabetes?	11. What was your most recent viral load result?	12. Do you k1w your current CD4 count?	13. If 2, what is your CD4 count?	14. Have you experienced any kidney-related symptoms?	15. Have you ever had a previous diag1sis of kidney disease?	16. Have you ever been screened for chronic kidney disease (CKD)?	17. If 2, how often have you been screened in the past 12 months?	19. Present baseline screening test in the file?	20. Who initiated the CKD screening?	21. What method was used for the CKD screening?	22. Were the results of the CKD screening explained to you?	23. Do you believe CKD screening is important for your health?	24. Is CKD screening available at your healthcare facility?	25. Have healthcare providers recommended CKD screening during your ART follow-ups?	26. How far is the healthcare facility offering CKD screening from your home?	27. Are there any costs associated with CKD screening at your facility?	28. Do you feel the healthcare facility provides adequate information about CKD screening?	29. What barriers prevent you from accessing CKD screening? (Select all that apply)	31. How often do you attend ART clinic follow-ups?	32. How satisfied are you with the healthcare services provided at your clinic?	33. Have you ever changed ART regimen due to renal issues?
1	36	2	1	1	Suppressed (<1000 copies/mL)	2	2	1	1	2	1	2	Healthcare provider recommendation	Blood test (e.g., creatinine/eGFR)	2	2	2	2	Less than 5 km	1	2	1t Applicable	2	Very satisfied	1
2	60	2	2	1	Suppressed (<1000 copies/mL)	2	2	2	2	2	1	2	Healthcare provider recommendation	Blood test (e.g., creatinine/eGFR)	2	2	2	2	Less than 5 km	1	2	1t Applicable	1	Very satisfied	2
3	48	2	1	1	Suppressed (<1000 copies/mL)	2	1	1	1	2	1	2	Healthcare provider recommendation	Blood test (e.g., creatinine/eGFR)	2	2	2	2	Less than 5 km	1	2	1t Applicable	3	Very satisfied	1
4	48	2	2	1	Suppressed (<1000 copies/mL)	2	1	1	1	2	1	2	Healthcare provider recommendation	Blood test (e.g., creatinine/eGFR)	2	2	2	2	Less than 5 km	1	2	1t Applicable	3	Very satisfied	1
5	48	2	1	1	Suppressed (<1000 copies/mL)	2	1	1	1	2	1	2	Healthcare provider recommendation	Blood test (e.g., creatinine/eGFR)	1	2	2	2	Less than 5 km	1	2	1t Applicable	1	Very satisfied	1
6	60	2	1	1	Suppressed (<1000 copies/mL)	2	1	1	1	1	0	1	Healthcare provider recommendation	Blood test (e.g., creatinine/eGFR)	2	2	2	2	Less than 5 km	1	2	1t Applicable	1	Very satisfied	1
7	48	2	1	1	Suppressed (<1000 copies/mL)	2	1	1	1	2	0	1	Healthcare provider recommendation	Blood test (e.g., creatinine/eGFR)	2	2	2	2	Less than 5 km	1	2	1t Applicable	3	Very satisfied	1
8	48	2	1	1	Suppressed (<1000 copies/mL)	2	1	2	1	2	1	2	Healthcare provider recommendation	Blood test (e.g., creatinine/eGFR)	2	2	2	2	Less than 5 km	1	2	1t Applicable	3	Very satisfied	1
9	48	2	1	1	Suppressed (<1000 copies/mL)	2	1	1	1	2	0	1	Healthcare provider recommendation	Blood test (e.g., creatinine/eGFR)	2	2	2	2	Less than 5 km	1	2	1t Applicable	3	Very satisfied	1
10	48	2	1	1	Suppressed (<1000 copies/mL)	2	1	1	1	2	0	1	Healthcare provider recommendation	Blood test (e.g., creatinine/eGFR)	2	2	2	2	Less than 5 km	1	2	1t Applicable	3	Very satisfied	1
11	48	2	2	1	Suppressed (<1000 copies/mL)	2	1	1	1	2	0	1	Healthcare provider recommendation	Blood test (e.g., creatinine/eGFR)	2	2	2	2	Less than 5 km	1	2	1t Applicable	3	Very satisfied	1
12	48	2	1	1	Suppressed (<1000 copies/mL)	2	1	1	1	2	0	1	Healthcare provider recommendation	Blood test (e.g., creatinine/eGFR)	2	2	2	2	Less than 5 km	1	2	1t Applicable	3	Very satisfied	1
13	48	2	1	1	Suppressed (<1000 copies/mL)	2	1	1	1	2	1	2	Healthcare provider recommendation	Blood test (e.g., creatinine/eGFR)	2	2	2	2	Less than 5 km	1	2	1t Applicable	3	Very satisfied	1
14	48	2	1	1	Suppressed (<1000 copies/mL)	2	2	1	1	2	0	1	Healthcare provider recommendation	Blood test (e.g., creatinine/eGFR)	1	2	2	2	Less than 5 km	1	2	1t Applicable	3	Very satisfied	1
15	48	2	1	1	Suppressed (<1000 copies/mL)	2	1	1	1	2	0	1	Healthcare provider recommendation	Blood test (e.g., creatinine/eGFR)	2	2	2	2	Less than 5 km	1	2	1t Applicable	3	Satisfied	1
16	48	2	1	1	Suppressed (<1000 copies/mL)	2	1	1	1	1	0	1	Healthcare provider recommendation	Blood test (e.g., creatinine/eGFR)	2	2	2	2	Less than 5 km	1	2	1t Applicable	3	Very satisfied	1
17	48	2	1	1	Suppressed (<1000 copies/mL)	2	1	1	1	2	1	2	Healthcare provider recommendation	Blood test (e.g., creatinine/eGFR)	2	2	2	2	Less than 5 km	1	2	1t Applicable	3	Very satisfied	1
18	60	2	1	1	Suppressed (<1000 copies/mL)	2	1	2	1	2	1	2	Healthcare provider recommendation	Blood test (e.g., creatinine/eGFR)	2	2	2	2	Less than 5 km	1	2	1t Applicable	1	Very satisfied	1
19	48	2	1	1	Suppressed (<1000 copies/mL)	2	1	1	1	2	1	2	Healthcare provider recommendation	Blood test (e.g., creatinine/eGFR)	2	2	2	2	Less than 5 km	1	2	1t Applicable	3	Very satisfied	1
20	48	2	1	1	Suppressed (<1000 copies/mL)	2	1	2	1	2	1	2	Healthcare provider recommendation	Blood test (e.g., creatinine/eGFR)	2	2	2	2	Less than 5 km	1	2	1t Applicable	3	Very satisfied	1
21	48	2	1	1	Suppressed (<1000 copies/mL)	2	1	1	1	2	1	2	Healthcare provider recommendation	Blood test (e.g., creatinine/eGFR)	2	2	2	2	Less than 5 km	1	2	1t Applicable	3	Very satisfied	1
22	48	2	1	1	Suppressed (<1000 copies/mL)	2	1	1	1	2	1	2	Healthcare provider recommendation	Blood test (e.g., creatinine/eGFR)	1	2	2	2	Less than 5 km	1	2	1t Applicable	3	Very satisfied	1
23	48	2	1	1	Suppressed (<1000 copies/mL)	2	1	1	1	1	0	1	Healthcare provider recommendation	Blood test (e.g., creatinine/eGFR)	1	2	2	1	Less than 5 km	1	2	Lack of provider recommendation	3	Satisfied	1
24	48	2	2	1	Suppressed (<1000 copies/mL)	2	1	1	1	2	0	1	Healthcare provider recommendation	Blood test (e.g., creatinine/eGFR)	2	2	2	2	Less than 5 km	1	2	1t Applicable	3	Very satisfied	1
25	48	2	1	1	1t suppressed (> 1000 copies/mL)	2	1	1	1	2	1	2	Healthcare provider recommendation	Blood test (e.g., creatinine/eGFR)	2	2	2	2	Less than 5 km	1	2	1t Applicable	1	Very satisfied	1
26	48	2	1	1	Suppressed (<1000 copies/mL)	2	1	1	1	2	0	1	Healthcare provider recommendation	Blood test (e.g., creatinine/eGFR)	2	2	2	2	Less than 5 km	1	2	1t Applicable	3	Very satisfied	1
27	48	2	1	1	Suppressed (<1000 copies/mL)	2	1	1	1	2	0	1	Healthcare provider recommendation	Blood test (e.g., creatinine/eGFR)	1	2	2	2	Less than 5 km	1	2	1t Applicable	3	Satisfied	1
28	48	2	1	1	Suppressed (<1000 copies/mL)	2	1	1	1	1	0	1	Healthcare provider recommendation	Blood test (e.g., creatinine/eGFR)	2	2	2	2	Less than 5 km	1	2	1t Applicable	3	Very satisfied	1
29	48	2	2	1	Suppressed (<1000 copies/mL)	2	1	1	1	2	0	1	Healthcare provider recommendation	Blood test (e.g., creatinine/eGFR)	2	2	2	2	5-10 km	1	2	1t Applicable	2	Very satisfied	1
30	48	2	1	1	Suppressed (<1000 copies/mL)	2	1	1	1	2	1	2	Healthcare provider recommendation	Blood test (e.g., creatinine/eGFR)	1	2	2	2	5-10 km	1	2	1t Applicable	3	Very satisfied	1
31	48	2	1	1	Suppressed (<1000 copies/mL)	2	1	1	1	2	0	1	Healthcare provider recommendation	Blood test (e.g., creatinine/eGFR)	2	2	2	2	5-10 km	1	2	1t Applicable	3	Very satisfied	1
32	36	2	1	2	Suppressed (<1000 copies/mL)	2	1	2	2	2	1	2	Healthcare provider recommendation	Blood test (e.g., creatinine/eGFR)	2	2	2	2	5-10 km	1	2	1t Applicable	1	Very satisfied	2
33	48	2	2	1	Suppressed (<1000 copies/mL)	2	1	1	1	2	0	1	Healthcare provider recommendation	Blood test (e.g., creatinine/eGFR)	2	2	2	2	5-10 km	1	2	1t Applicable	3	Very satisfied	1
34	48	2	1	1	Suppressed (<1000 copies/mL)	2	1	2	2	2	1	2	Healthcare provider recommendation	Blood test (e.g., creatinine/eGFR)	2	2	2	2	Less than 5 km	1	2	1t Applicable	3	Very satisfied	2
35	60	2	1	1	1t suppressed (> 1000 copies/mL)	2	1	1	1	2	1	2	Healthcare provider recommendation	Blood test (e.g., creatinine/eGFR)	2	2	2	2	5-10 km	1	2	1t Applicable	1	Very satisfied	1
36	48	2	2	1	Suppressed (<1000 copies/mL)	2	1	1	1	2	1	2	Healthcare provider recommendation	Blood test (e.g., creatinine/eGFR)	2	2	2	2	5-10 km	1	2	1t Applicable	3	Very satisfied	3
37	48	2	1	1	Suppressed (<1000 copies/mL)	2	1	1	1	2	0	1	Healthcare provider recommendation	Blood test (e.g., creatinine/eGFR)	2	2	2	2	5-10 km	1	2	1t Applicable	1	Satisfied	1
38	48	2	1	1	Suppressed (<1000 copies/mL)	2	1	1	1	2	0	1	Healthcare provider recommendation	Blood test (e.g., creatinine/eGFR)	2	2	2	2	More than 10 km	1	2	1t Applicable	3	Very satisfied	1
39	60	2	2	1	1t suppressed (> 1000 copies/mL)	2	1	1	1	2	0	1	Healthcare provider recommendation	Blood test (e.g., creatinine/eGFR)	2	2	2	2	Less than 5 km	1	2	1t Applicable	1	Satisfied	1
40	48	2	1	1	Suppressed (<1000 copies/mL)	2	1	1	1	2	1	2	Healthcare provider recommendation	Blood test (e.g., creatinine/eGFR)	2	2	2	2	5-10 km	1	2	1t Applicable	3	Very satisfied	1
41	48	2	1	1	Suppressed (<1000 copies/mL)	2	1	1	1	2	0	1	Healthcare provider recommendation	Blood test (e.g., creatinine/eGFR)	2	2	2	2	Less than 5 km	1	2	1t Applicable	3	Very satisfied	1
42	48	2	1	1	Suppressed (<1000 copies/mL)	2	1	1	1	2	1	2	Healthcare provider recommendation	Blood test (e.g., creatinine/eGFR)	2	2	2	2	5-10 km	1	2	1t Applicable	1	Very satisfied	1
43	48	2	1	1	Suppressed (<1000 copies/mL)	2	1	1	1	2	1	2	Healthcare provider recommendation	Urine test (e.g., proteinuria/microalbuminuria)	2	2	2	2	Less than 5 km	1	2	1t Applicable	1	Very satisfied	1
44	48	2	2	1	Suppressed (<1000 copies/mL)	2	1	2	1	2	1	2	Healthcare provider recommendation	Blood test (e.g., creatinine/eGFR)	2	2	2	2	Less than 5 km	1	2	1t Applicable	3	Very satisfied	1
45	48	2	1	1	Suppressed (<1000 copies/mL)	2	1	1	1	2	1	2	Healthcare provider recommendation	Blood test (e.g., creatinine/eGFR)	2	2	2	2	Less than 5 km	1	2	1t Applicable	3	Very satisfied	1
46	48	2	2	1	Suppressed (<1000 copies/mL)	2	1	2	1	2	1	2	Healthcare provider recommendation	Blood test (e.g., creatinine/eGFR)	2	2	2	2	Less than 5 km	1	2	1t Applicable	1	Very satisfied	1
47	48	2	1	1	Suppressed (<1000 copies/mL)	2	1	2	1	2	1	2	Healthcare provider recommendation	Blood test (e.g., creatinine/eGFR)	2	2	2	2	Less than 5 km	1	2	1t Applicable	3	Very satisfied	1
48	48	2	2	1	Suppressed (<1000 copies/mL)	2	1	1	1	2	1	2	Healthcare provider recommendation	Blood test (e.g., creatinine/eGFR)	2	2	2	2	5-10 km	1	2	1t Applicable	3	Very satisfied	1
49	48	2	2	1	Suppressed (<1000 copies/mL)	2	1	1	1	2	0	1	Healthcare provider recommendation	Blood test (e.g., creatinine/eGFR)	2	2	2	2	5-10 km	1	2	1t Applicable	3	Very satisfied	1
50	48	2	1	1	Suppressed (<1000 copies/mL)	1	1	1	1	2	1	2	Healthcare provider recommendation	Blood test (e.g., creatinine/eGFR)	2	2	2	2	5-10 km	1	2	1t Applicable	3	Very satisfied	1
51	48	2	1	1	Suppressed (<1000 copies/mL)	2	1	1	1	2	0	1	Healthcare provider recommendation	Blood test (e.g., creatinine/eGFR)	2	2	2	2	Less than 5 km	1	2	1t Applicable	3	Very satisfied	3
52	60	2	2	2	Suppressed (<1000 copies/mL)	2	1	2	1	2	1	2	Healthcare provider recommendation	Blood test (e.g., creatinine/eGFR)	2	2	2	2	Less than 5 km	1	2	1t Applicable	3	Very satisfied	1
53	48	2	2	1	Suppressed (<1000 copies/mL)	2	1	1	1	2	1	2	Healthcare provider recommendation	Blood test (e.g., creatinine/eGFR)	2	2	2	2	Less than 5 km	1	2	1t Applicable	3	Very satisfied	1
54	48	2	2	1	Suppressed (<1000 copies/mL)	2	1	1	1	2	1	2	Healthcare provider recommendation	Blood test (e.g., creatinine/eGFR)	2	2	2	2	Less than 5 km	1	2	1t Applicable	3	Very satisfied	3
55	48	2	1	1	Suppressed (<1000 copies/mL)	2	1	1	1	2	1	2	Healthcare provider recommendation	Blood test (e.g., creatinine/eGFR)	2	2	2	2	Less than 5 km	1	2	1t Applicable	1	Very satisfied	1
56	48	2	1	1	Suppressed (<1000 copies/mL)	2	1	1	1	2	1	2	Healthcare provider recommendation	Blood test (e.g., creatinine/eGFR)	2	2	2	2	Less than 5 km	1	2	1t Applicable	3	Very satisfied	1
57	48	2	1	1	Suppressed (<1000 copies/mL)	2	1	1	1	2	1	2	Healthcare provider recommendation	Blood test (e.g., creatinine/eGFR)	2	2	2	2	Less than 5 km	1	2	1t Applicable	1	Very satisfied	1
58	36	2	1	1	Suppressed (<1000 copies/mL)	2	1	2	2	2	1	2	Healthcare provider recommendation	Blood test (e.g., creatinine/eGFR)	2	2	2	2	5-10 km	1	2	1t Applicable	1	Very satisfied	1
59	60	2	1	1	Suppressed (<1000 copies/mL)	2	1	1	1	2	0	1	Healthcare provider recommendation	Blood test (e.g., creatinine/eGFR)	2	2	2	2	5-10 km	1	2	1t Applicable	3	Very satisfied	1
60	48	2	1	1	Suppressed (<1000 copies/mL)	2	1	1	1	2	1	2	Healthcare provider recommendation	Blood test (e.g., creatinine/eGFR)	2	1	2	2	Less than 5 km	1	2	1t Applicable	3	Very satisfied	1
61	60	2	1	1	Suppressed (<1000 copies/mL)	2	1	1	1	2	1	2	Healthcare provider recommendation	Blood test (e.g., creatinine/eGFR)	2	2	2	2	Less than 5 km	1	2	1t Applicable	3	Very satisfied	1
62	48	2	2	1	Suppressed (<1000 copies/mL)	2	1	1	1	2	1	2	Healthcare provider recommendation	Blood test (e.g., creatinine/eGFR)	2	2	2	2	Less than 5 km	1	2	1t Applicable	3	Very satisfied	1
63	48	2	1	1	Suppressed (<1000 copies/mL)	2	1	1	1	2	0	1	Healthcare provider recommendation	Blood test (e.g., creatinine/eGFR)	1	2	2	1	Less than 5 km	1	1	Lack of awareness	1	Satisfied	1
64	48	2	1	1	Suppressed (<1000 copies/mL)	2	1	1	1	2	1	2	Healthcare provider recommendation	Blood test (e.g., creatinine/eGFR)	2	2	2	2	5-10 km	1	2	1t Applicable	1	Very satisfied	1
65	48	2	1	1	Suppressed (<1000 copies/mL)	2	1	1	1	2	1	2	Healthcare provider recommendation	Blood test (e.g., creatinine/eGFR)	2	2	2	2	Less than 5 km	1	2	1t Applicable	3	Very satisfied	1
66	60	2	1	1	Suppressed (<1000 copies/mL)	2	1	1	1	2	1	2	Healthcare provider recommendation	Blood test (e.g., creatinine/eGFR)	2	2	2	2	Less than 5 km	1	2	1t Applicable	2	Very satisfied	1
67	60	2	1	1	Suppressed (<1000 copies/mL)	2	1	1	1	2	1	2	Healthcare provider recommendation	Blood test (e.g., creatinine/eGFR)	2	2	2	2	5-10 km	1	2	1t Applicable	3	Very satisfied	1
68	60	2	2	1	Suppressed (<1000 copies/mL)	2	1	1	2	2	1	2	Healthcare provider recommendation	Blood test (e.g., creatinine/eGFR)	2	2	2	2	5-10 km	1	2	1t Applicable	1	Very satisfied	1
69	36	2	2	1	Suppressed (<1000 copies/mL)	2	1	2	2	2	1	2	Healthcare provider recommendation	Blood test (e.g., creatinine/eGFR)	2	2	2	2	Less than 5 km	1	2	1t Applicable	3	Very satisfied	2
70	36	2	2	1	Suppressed (<1000 copies/mL)	2	1	2	2	2	1	2	Healthcare provider recommendation	Blood test (e.g., creatinine/eGFR)	2	2	2	2	Less than 5 km	2	2	1t Applicable	3	Very satisfied	2
71	36	2	2	1	Suppressed (<1000 copies/mL)	2	1	1	1	2	1	2	Healthcare provider recommendation	Blood test (e.g., creatinine/eGFR)	2	2	2	2	Less than 5 km	1	2	1t Applicable	3	Very satisfied	2
72	60	2	2	1	Suppressed (<1000 copies/mL)	2	1	2	2	2	1	2	Healthcare provider recommendation	Blood test (e.g., creatinine/eGFR)	2	2	2	2	5-10 km	1	2	1t Applicable	2	Very satisfied	2
73	48	2	1	1	Suppressed (<1000 copies/mL)	2	1	1	1	2	1	2	Healthcare provider recommendation	Blood test (e.g., creatinine/eGFR)	2	2	2	2	5-10 km	2	2	1t Applicable	2	Very satisfied	2
74	36	2	1	1	Suppressed (<1000 copies/mL)	2	1	1	1	2	1	2	Healthcare provider recommendation	Blood test (e.g., creatinine/eGFR)	2	2	2	2	Less than 5 km	2	2	1t Applicable	2	Very satisfied	2
75	36	2	1	1	Suppressed (<1000 copies/mL)	2	1	1	1	2	1	2	Healthcare provider recommendation	Blood test (e.g., creatinine/eGFR)	2	2	2	2	5-10 km	2	2	1t Applicable	2	Very satisfied	2
76	48	2	2	1	Suppressed (<1000 copies/mL)	2	1	1	1	2	1	2	Healthcare provider recommendation	Blood test (e.g., creatinine/eGFR)	2	2	2	2	5-10 km	2	2	1t Applicable	2	Very satisfied	2
77	36	2	2	1	Suppressed (<1000 copies/mL)	2	1	1	1	2	1	2	Healthcare provider recommendation	Blood test (e.g., creatinine/eGFR)	2	2	2	2	More than 10 km	2	2	1t Applicable	2	Very satisfied	2
78	60	2	2	1	Suppressed (<1000 copies/mL)	2	1	1	1	2	1	2	Healthcare provider recommendation	Blood test (e.g., creatinine/eGFR)	2	2	2	2	Less than 5 km	2	2	1t Applicable	1	Very satisfied	2
79	36	2	2	1	Suppressed (<1000 copies/mL)	2	1	1	1	2	1	2	Healthcare provider recommendation	Blood test (e.g., creatinine/eGFR)	2	2	2	2	Less than 5 km	2	2	1t Applicable	2	Very satisfied	2
80	60	2	2	1	Suppressed (<1000 copies/mL)	2	1	1	2	2	1	2	Healthcare provider recommendation	Blood test (e.g., creatinine/eGFR)	2	2	2	2	Less than 5 km	1	2	1t Applicable	2	Very satisfied	2
81	36	2	2	1	Suppressed (<1000 copies/mL)	2	1	1	1	2	1	2	Healthcare provider recommendation	Blood test (e.g., creatinine/eGFR)	2	2	2	2	5-10 km	1	2	1t Applicable	1	Very satisfied	2
82	36	2	2	1	Suppressed (<1000 copies/mL)	2	1	1	1	2	1	2	Healthcare provider recommendation	Blood test (e.g., creatinine/eGFR)	2	2	2	2	5-10 km	1	2	1t Applicable	1	Very satisfied	2
83	36	2	2	1	Suppressed (<1000 copies/mL)	2	1	2	1	2	1	2	Healthcare provider recommendation	Blood test (e.g., creatinine/eGFR)	2	2	2	2	5-10 km	2	2	1t Applicable	2	Very satisfied	2
84	48	2	1	1	Suppressed (<1000 copies/mL)	2	1	1	1	2	1	2	Healthcare provider recommendation	Blood test (e.g., creatinine/eGFR)	2	2	2	2	Less than 5 km	1	2	1t Applicable	1	Very satisfied	2
85	36	2	2	1	Suppressed (<1000 copies/mL)	2	1	1	1	2	1	2	Healthcare provider recommendation	Blood test (e.g., creatinine/eGFR)	2	2	2	2	5-10 km	2	2	1t Applicable	1	Very satisfied	2
86	60	2	2	1	Suppressed (<1000 copies/mL)	2	1	1	1	2	1	2	Healthcare provider recommendation	Blood test (e.g., creatinine/eGFR)	2	2	2	2	Less than 5 km	1	2	1t Applicable	1	Very satisfied	2
87	60	2	2	1	Suppressed (<1000 copies/mL)	2	1	1	1	2	1	2	Healthcare provider recommendation	Blood test (e.g., creatinine/eGFR)	2	2	2	2	Less than 5 km	1	2	1t Applicable	2	Very satisfied	2
88	60	2	1	1	Suppressed (<1000 copies/mL)	2	1	1	1	2	1	2	Healthcare provider recommendation	Blood test (e.g., creatinine/eGFR)	2	2	2	2	Less than 5 km	1	2	1t Applicable	3	Very satisfied	2
89	36	2	2	1	Suppressed (<1000 copies/mL)	2	1	1	1	2	1	2	Healthcare provider recommendation	Blood test (e.g., creatinine/eGFR)	2	2	2	2	5-10 km	2	2	1t Applicable	1	Very satisfied	2
90	60	2	1	1	Suppressed (<1000 copies/mL)	2	1	1	1	2	1	2	Healthcare provider recommendation	Blood test (e.g., creatinine/eGFR)	2	2	2	2	Less than 5 km	2	2	1t Applicable	1	Very satisfied	2
91	36	2	1	1	Suppressed (<1000 copies/mL)	2	1	1	1	2	1	2	Healthcare provider recommendation	Blood test (e.g., creatinine/eGFR)	2	2	2	2	Less than 5 km	2	2	1t Applicable	3	Very satisfied	2
92	60	2	1	1	Suppressed (<1000 copies/mL)	2	1	1	1	2	1	2	Healthcare provider recommendation	Blood test (e.g., creatinine/eGFR)	2	2	2	2	Less than 5 km	1	2	1t Applicable	3	Very satisfied	2
93	60	2	2	1	Suppressed (<1000 copies/mL)	2	1	2	2	2	1	2	Healthcare provider recommendation	Blood test (e.g., creatinine/eGFR)	2	2	2	2	Less than 5 km	1	2	1t Applicable	3	Very satisfied	2
94	36	2	2	1	Suppressed (<1000 copies/mL)	2	1	1	1	2	1	2	Healthcare provider recommendation	Blood test (e.g., creatinine/eGFR)	2	2	2	2	Less than 5 km	2	2	1t Applicable	1	Very satisfied	2
95	36	2	1	1	Suppressed (<1000 copies/mL)	2	1	1	1	2	1	2	Healthcare provider recommendation	Blood test (e.g., creatinine/eGFR)	2	2	2	2	Less than 5 km	2	2	1t Applicable	1	Very satisfied	2
96	60	2	2	1	Suppressed (<1000 copies/mL)	2	1	1	1	2	1	2	Healthcare provider recommendation	Blood test (e.g., creatinine/eGFR)	2	2	2	2	Less than 5 km	2	2	1t Applicable	2	Very satisfied	2
97	60	2	2	1	Suppressed (<1000 copies/mL)	2	1	1	1	2	1	2	Healthcare provider recommendation	Blood test (e.g., creatinine/eGFR)	2	2	2	2	Less than 5 km	1	2	1t Applicable	2	Very satisfied	2
98	60	2	2	1	Suppressed (<1000 copies/mL)	2	1	1	1	2	1	2	Healthcare provider recommendation	Blood test (e.g., creatinine/eGFR)	2	2	2	2	Less than 5 km	2	2	1t Applicable	2	Very satisfied	2
99	48	2	2	1	Suppressed (<1000 copies/mL)	2	1	1	1	2	1	2	Healthcare provider recommendation	Blood test (e.g., creatinine/eGFR)	2	2	2	2	Less than 5 km	2	2	1t Applicable	1	Very satisfied	2
100	60	2	2	1	Suppressed (<1000 copies/mL)	2	1	1	1	2	1	2	Healthcare provider recommendation	Blood test (e.g., creatinine/eGFR)	2	2	2	2	Less than 5 km	1	2	1t Applicable	1	Very satisfied	2
101	48	2	2	1	Suppressed (<1000 copies/mL)	2	1	1	1	2	1	2	Healthcare provider recommendation	Blood test (e.g., creatinine/eGFR)	2	2	2	2	Less than 5 km	1	2	1t Applicable	1	Very satisfied	2
102	60	2	1	1	Suppressed (<1000 copies/mL)	2	1	1	1	2	1	2	Healthcare provider recommendation	Blood test (e.g., creatinine/eGFR)	2	2	2	2	Less than 5 km	1	2	1t Applicable	1	Very satisfied	2
103	36	2	2	1	Suppressed (<1000 copies/mL)	2	1	1	1	2	1	2	Healthcare provider recommendation	Blood test (e.g., creatinine/eGFR)	2	2	2	2	5-10 km	1	2	1t Applicable	2	Very satisfied	2
104	48	2	1	1	Suppressed (<1000 copies/mL)	2	1	1	1	2	1	2	Healthcare provider recommendation	Blood test (e.g., creatinine/eGFR)	2	2	2	2	Less than 5 km	1	2	1t Applicable	1	Very satisfied	2
105	60	2	2	1	Suppressed (<1000 copies/mL)	2	1	1	1	2	1	2	Healthcare provider recommendation	Blood test (e.g., creatinine/eGFR)	2	2	2	2	Less than 5 km	1	2	1t Applicable	1	Very satisfied	2
106	36	2	2	1	Suppressed (<1000 copies/mL)	2	1	1	1	2	1	2	Healthcare provider recommendation	Blood test (e.g., creatinine/eGFR)	2	2	2	2	Less than 5 km	1	2	1t Applicable	1	Very satisfied	2
107	36	2	1	1	Suppressed (<1000 copies/mL)	2	1	1	1	2	1	2	Healthcare provider recommendation	Blood test (e.g., creatinine/eGFR)	2	2	2	2	Less than 5 km	1	2	1t Applicable	2	Very satisfied	2
108	36	2	1	1	Suppressed (<1000 copies/mL)	2	1	1	1	2	1	2	Healthcare provider recommendation	Blood test (e.g., creatinine/eGFR)	2	2	2	2	5-10 km	1	2	1t Applicable	2	Very satisfied	2
109	48	2	1	1	Suppressed (<1000 copies/mL)	2	1	1	1	2	1	2	Healthcare provider recommendation	Blood test (e.g., creatinine/eGFR)	2	2	2	2	Less than 5 km	1	2	1t Applicable	2	Very satisfied	1
110	60	2	2	1	Suppressed (<1000 copies/mL)	2	1	1	1	2	1	2	Healthcare provider recommendation	Blood test (e.g., creatinine/eGFR)	2	2	2	2	Less than 5 km	1	2	1t Applicable	1	Very satisfied	2
111	36	2	2	1	Suppressed (<1000 copies/mL)	2	1	1	1	2	1	2	Healthcare provider recommendation	Blood test (e.g., creatinine/eGFR)	2	2	2	2	Less than 5 km	1	2	1t Applicable	2	Very satisfied	2
112	60	2	2	1	Suppressed (<1000 copies/mL)	2	1	1	1	2	1	2	Healthcare provider recommendation	Blood test (e.g., creatinine/eGFR)	2	2	2	2	Less than 5 km	1	2	1t Applicable	1	Very satisfied	2
113	36	2	1	1	Suppressed (<1000 copies/mL)	2	1	1	1	2	1	2	Healthcare provider recommendation	Blood test (e.g., creatinine/eGFR)	2	2	2	2	Less than 5 km	1	2	1t Applicable	1	Very satisfied	2
114	36	2	2	1	Suppressed (<1000 copies/mL)	2	1	1	1	2	1	2	Healthcare provider recommendation	Blood test (e.g., creatinine/eGFR)	2	2	2	2	5-10 km	1	2	1t Applicable	1	Very satisfied	2
115	60	2	1	1	Suppressed (<1000 copies/mL)	2	1	1	1	2	1	2	Healthcare provider recommendation	Blood test (e.g., creatinine/eGFR)	2	2	2	2	Less than 5 km	1	2	1t Applicable	1	Very satisfied	2
116	60	2	2	1	Suppressed (<1000 copies/mL)	2	1	1	1	2	1	2	Healthcare provider recommendation	Blood test (e.g., creatinine/eGFR)	2	2	2	2	Less than 5 km	1	2	1t Applicable	1	Very satisfied	2
117	48	2	2	1	Suppressed (<1000 copies/mL)	2	1	1	1	2	1	2	Healthcare provider recommendation	Blood test (e.g., creatinine/eGFR)	2	2	2	2	Less than 5 km	1	2	1t Applicable	1	Very satisfied	2
118	60	2	2	1	Suppressed (<1000 copies/mL)	2	1	1	1	2	1	2	Healthcare provider recommendation	Blood test (e.g., creatinine/eGFR)	2	2	2	2	Less than 5 km	1	2	1t Applicable	1	Very satisfied	2
119	36	2	2	1	Suppressed (<1000 copies/mL)	2	1	1	1	2	1	2	Healthcare provider recommendation	Blood test (e.g., creatinine/eGFR)	2	2	2	2	Less than 5 km	1	2	1t Applicable	1	Very satisfied	2
120	60	2	1	1	Suppressed (<1000 copies/mL)	2	2	1	1	2	1	2	Healthcare provider recommendation	Blood test (e.g., creatinine/eGFR)	1	2	2	2	5-10 km	1	2	1t Applicable	1	Very satisfied	1
121	60	2	1	1	Suppressed (<1000 copies/mL)	2	2	1	1	2	1	2	Healthcare provider recommendation	Blood test (e.g., creatinine/eGFR)	1	2	2	2	5-10 km	1	2	1t Applicable	2	Very satisfied	1
122	60	2	1	1	Suppressed (<1000 copies/mL)	2	2	1	1	2	1	2	Healthcare provider recommendation	Blood test (e.g., creatinine/eGFR)	1	2	2	2	More than 10 km	1	2	1t Applicable	3	Very satisfied	1
123	60	2	1	1	Suppressed (<1000 copies/mL)	2	2	1	1	2	1	2	Healthcare provider recommendation	Blood test (e.g., creatinine/eGFR)	1	2	2	2	5-10 km	1	2	1t Applicable	3	Very satisfied	1
124	60	2	1	1	Suppressed (<1000 copies/mL)	2	2	1	1	2	1	2	Healthcare provider recommendation	Blood test (e.g., creatinine/eGFR)	1	2	2	2	More than 10 km	1	2	1t Applicable	1	Very satisfied	1
125	60	2	1	1	Suppressed (<1000 copies/mL)	2	2	1	1	2	1	2	Healthcare provider recommendation	Blood test (e.g., creatinine/eGFR)	2	2	2	2	5-10 km	1	2	1t Applicable	1	Very satisfied	1
126	48	2	1	1	Suppressed (<1000 copies/mL)	2	2	1	1	2	1	2	Healthcare provider recommendation	Blood test (e.g., creatinine/eGFR)	2	2	2	2	More than 10 km	1	2	1t Applicable	2	Very satisfied	1
127	60	2	1	1	Suppressed (<1000 copies/mL)	2	2	1	1	2	1	2	Healthcare provider recommendation	Blood test (e.g., creatinine/eGFR)	2	2	2	2	5-10 km	1	2	1t Applicable	3	Very satisfied	1
128	60	2	1	1	Suppressed (<1000 copies/mL)	2	2	1	1	2	1	2	Healthcare provider recommendation	Blood test (e.g., creatinine/eGFR)	2	2	2	2	5-10 km	1	2	1t Applicable	3	Very satisfied	1
129	60	2	1	1	Suppressed (<1000 copies/mL)	2	2	1	1	2	1	2	Healthcare provider recommendation	Blood test (e.g., creatinine/eGFR)	2	2	2	2	More than 10 km	1	2	1t Applicable	2	Very satisfied	1
130	60	2	1	1	Suppressed (<1000 copies/mL)	2	2	1	1	2	1	2	Healthcare provider recommendation	Blood test (e.g., creatinine/eGFR)	2	2	2	2	5-10 km	1	2	1t Applicable	3	Very satisfied	1
131	60	2	1	1	Suppressed (<1000 copies/mL)	2	2	1	1	2	1	2	Healthcare provider recommendation	Blood test (e.g., creatinine/eGFR)	2	2	2	2	More than 10 km	1	2	1t Applicable	1	Very satisfied	1
132	60	1	1	1	Suppressed (<1000 copies/mL)	2	2	1	1	2	1	2	Healthcare provider recommendation	Blood test (e.g., creatinine/eGFR)	1	2	2	2	5-10 km	1	2	1t Applicable	1	Very satisfied	1
133	60	2	1	1	Suppressed (<1000 copies/mL)	2	2	1	1	2	1	2	Healthcare provider recommendation	Blood test (e.g., creatinine/eGFR)	2	2	2	2	5-10 km	1	2	1t Applicable	3	Satisfied	1
134	60	2	1	1	Suppressed (<1000 copies/mL)	2	2	1	1	2	1	2	Healthcare provider recommendation	Blood test (e.g., creatinine/eGFR)	2	2	2	2	5-10 km	1	2	1t Applicable	2	Satisfied	1
135	60	2	1	1	Suppressed (<1000 copies/mL)	2	2	1	1	2	1	2	Healthcare provider recommendation	Blood test (e.g., creatinine/eGFR)	2	2	2	2	5-10 km	1	2	1t Applicable	3	Very satisfied	1
136	60	2	1	1	Suppressed (<1000 copies/mL)	2	2	1	1	2	1	2	Healthcare provider recommendation	Blood test (e.g., creatinine/eGFR)	1	2	2	2	5-10 km	1	2	1t Applicable	3	Satisfied	1
137	60	2	1	1	Suppressed (<1000 copies/mL)	2	2	1	1	2	1	2	Healthcare provider recommendation	Blood test (e.g., creatinine/eGFR)	1	2	2	2	More than 10 km	1	2	1t Applicable	3	Satisfied	1
138	60	2	1	1	Suppressed (<1000 copies/mL)	2	2	1	1	2	1	2	Healthcare provider recommendation	Blood test (e.g., creatinine/eGFR)	1	2	2	2	More than 10 km	1	2	1t Applicable	1	Satisfied	1
139	60	2	1	1	Suppressed (<1000 copies/mL)	2	2	1	1	2	1	2	Healthcare provider recommendation	Blood test (e.g., creatinine/eGFR)	1	2	2	2	5-10 km	1	2	1t Applicable	3	Very satisfied	1
140	60	2	1	1	Suppressed (<1000 copies/mL)	2	2	1	1	2	1	2	Healthcare provider recommendation	Blood test (e.g., creatinine/eGFR)	1	2	2	2	5-10 km	1	2	1t Applicable	2	Satisfied	1
141	60	2	1	1	Suppressed (<1000 copies/mL)	2	2	1	1	2	1	2	Healthcare provider recommendation	Blood test (e.g., creatinine/eGFR)	1	2	2	2	5-10 km	1	2	1t Applicable	2	Very satisfied	1
142	60	2	1	1	Suppressed (<1000 copies/mL)	2	2	1	1	2	1	2	Healthcare provider recommendation	Blood test (e.g., creatinine/eGFR)	1	2	2	2	5-10 km	1	2	1t Applicable	3	Satisfied	1
143	60	2	1	1	Suppressed (<1000 copies/mL)	2	2	1	1	2	1	2	Healthcare provider recommendation	Blood test (e.g., creatinine/eGFR)	1	2	2	2	5-10 km	1	2	1t Applicable	2	Satisfied	1
144	60	1	1	1	Suppressed (<1000 copies/mL)	2	2	1	1	2	1	2	Healthcare provider recommendation	Blood test (e.g., creatinine/eGFR)	1	2	2	2	More than 10 km	1	2	1t Applicable	3	Satisfied	1
145	60	2	1	1	Suppressed (<1000 copies/mL)	2	2	1	1	2	1	2	Healthcare provider recommendation	Blood test (e.g., creatinine/eGFR)	1	2	2	2	5-10 km	1	2	1t Applicable	3	Satisfied	1
146	60	2	1	1	Suppressed (<1000 copies/mL)	2	2	1	1	2	1	2	Healthcare provider recommendation	Blood test (e.g., creatinine/eGFR)	1	2	2	2	5-10 km	1	2	1t Applicable	2	Satisfied	1
147	60	2	1	1	Suppressed (<1000 copies/mL)	2	2	1	1	2	1	2	Healthcare provider recommendation	Blood test (e.g., creatinine/eGFR)	1	2	2	2	5-10 km	1	2	1t Applicable	3	Satisfied	1
148	60	2	1	1	Suppressed (<1000 copies/mL)	2	2	1	1	2	1	2	Healthcare provider recommendation	Blood test (e.g., creatinine/eGFR)	1	2	2	2	5-10 km	1	2	1t Applicable	2	Very satisfied	1
149	60	2	1	1	Suppressed (<1000 copies/mL)	2	1	1	1	2	1	2	Healthcare provider recommendation	Blood test (e.g., creatinine/eGFR)	1	2	2	2	5-10 km	1	2	1t Applicable	2	Satisfied	1
150	60	2	1	1	Suppressed (<1000 copies/mL)	2	2	1	1	2	1	2	Healthcare provider recommendation	Blood test (e.g., creatinine/eGFR)	1	2	2	2	5-10 km	1	2	1t Applicable	2	Very satisfied	1
151	60	1	1	1	Suppressed (<1000 copies/mL)	2	1	1	1	2	1	2	Healthcare provider recommendation	Blood test (e.g., creatinine/eGFR)	1	2	2	2	5-10 km	1	2	1t Applicable	3	Satisfied	1
152	60	2	1	1	Suppressed (<1000 copies/mL)	2	2	1	1	2	1	2	Healthcare provider recommendation	Blood test (e.g., creatinine/eGFR)	1	2	2	2	5-10 km	1	2	1t Applicable	2	Satisfied	1
153	60	2	2	1	Suppressed (<1000 copies/mL)	2	2	1	1	2	1	2	Healthcare provider recommendation	Blood test (e.g., creatinine/eGFR)	1	2	2	2	5-10 km	1	2	1t Applicable	1	Satisfied	1
154	60	2	1	1	Suppressed (<1000 copies/mL)	2	2	1	1	2	1	2	Healthcare provider recommendation	Blood test (e.g., creatinine/eGFR)	1	2	2	2	5-10 km	1	2	1t Applicable	3	Satisfied	1
155	60	2	1	1	Suppressed (<1000 copies/mL)	2	2	1	1	2	1	2	Healthcare provider recommendation	Blood test (e.g., creatinine/eGFR)	1	2	2	2	More than 10 km	1	2	1t Applicable	3	Satisfied	1
156	48	2	1	1	Suppressed (<1000 copies/mL)	2	2	1	1	2	1	2	Healthcare provider recommendation	Blood test (e.g., creatinine/eGFR)	1	2	2	2	More than 10 km	1	2	1t Applicable	1	Satisfied	1
157	48	2	1	1	Suppressed (<1000 copies/mL)	2	2	1	1	2	1	2	Healthcare provider recommendation	Blood test (e.g., creatinine/eGFR)	1	2	2	2	5-10 km	1	2	1t Applicable	1	Satisfied	1
158	48	2	1	1	Suppressed (<1000 copies/mL)	2	2	1	1	2	1	2	Healthcare provider recommendation	Blood test (e.g., creatinine/eGFR)	1	2	2	2	5-10 km	1	2	1t Applicable	2	Satisfied	1
159	48	2	1	1	Suppressed (<1000 copies/mL)	2	1	1	1	2	1	2	Healthcare provider recommendation	Blood test (e.g., creatinine/eGFR)	1	2	2	2	More than 10 km	1	2	1t Applicable	3	Satisfied	1
160	36	2	1	1	Suppressed (<1000 copies/mL)	2	2	1	1	2	1	2	Healthcare provider recommendation	Blood test (e.g., creatinine/eGFR)	1	2	2	2	More than 10 km	1	2	1t Applicable	1	Satisfied	1
161	36	2	1	1	Suppressed (<1000 copies/mL)	2	2	1	1	2	1	2	Healthcare provider recommendation	Blood test (e.g., creatinine/eGFR)	1	2	2	2	5-10 km	1	2	1t Applicable	3	Very satisfied	1
162	36	2	1	1	Suppressed (<1000 copies/mL)	2	1	1	1	2	1	2	Healthcare provider recommendation	Blood test (e.g., creatinine/eGFR)	1	2	2	2	5-10 km	1	2	1t Applicable	1	Satisfied	1
163	36	2	1	1	Suppressed (<1000 copies/mL)	2	1	1	1	2	1	2	Healthcare provider recommendation	Blood test (e.g., creatinine/eGFR)	1	2	2	2	5-10 km	1	2	1t Applicable	3	Satisfied	1
164	36	2	1	1	Suppressed (<1000 copies/mL)	2	2	1	1	2	1	2	Healthcare provider recommendation	Blood test (e.g., creatinine/eGFR)	1	2	2	2	5-10 km	1	2	1t Applicable	3	Satisfied	1
165	36	2	1	1	Suppressed (<1000 copies/mL)	2	2	1	1	2	1	2	Healthcare provider recommendation	Blood test (e.g., creatinine/eGFR)	1	2	2	2	5-10 km	1	2	1t Applicable	1	Very satisfied	1
166	36	2	1	1	Suppressed (<1000 copies/mL)	2	2	1	1	2	1	2	Healthcare provider recommendation	Blood test (e.g., creatinine/eGFR)	1	2	2	2	5-10 km	1	2	1t Applicable	2	Very satisfied	1
167	36	2	1	1	Suppressed (<1000 copies/mL)	2	2	1	1	2	1	2	Healthcare provider recommendation	Blood test (e.g., creatinine/eGFR)	2	2	2	2	5-10 km	1	2	1t Applicable	1	Very satisfied	1
168	36	2	1	1	Suppressed (<1000 copies/mL)	2	2	1	1	2	1	2	Healthcare provider recommendation	Blood test (e.g., creatinine/eGFR)	1	2	2	2	More than 10 km	1	2	1t Applicable	1	Very satisfied	1
169	24	2	1	1	Suppressed (<1000 copies/mL)	2	2	1	1	2	1	2	Healthcare provider recommendation	Blood test (e.g., creatinine/eGFR)	1	2	2	2	More than 10 km	1	2	1t Applicable	1	Satisfied	1
170	24	2	1	1	Suppressed (<1000 copies/mL)	2	1	1	1	2	1	2	Healthcare provider recommendation	Blood test (e.g., creatinine/eGFR)	1	2	2	2	More than 10 km	1	2	1t Applicable	1	Satisfied	1
171	24	2	1	1	Suppressed (<1000 copies/mL)	2	1	1	1	2	1	2	Healthcare provider recommendation	Blood test (e.g., creatinine/eGFR)	2	2	2	2	More than 10 km	1	2	1t Applicable	1	Satisfied	1
172	24	2	1	1	Suppressed (<1000 copies/mL)	2	1	1	1	2	1	2	Healthcare provider recommendation	Blood test (e.g., creatinine/eGFR)	2	2	2	2	5-10 km	1	2	1t Applicable	1	Satisfied	1
173	24	2	1	1	Suppressed (<1000 copies/mL)	2	2	1	1	2	1	2	Healthcare provider recommendation	Blood test (e.g., creatinine/eGFR)	2	2	2	2	5-10 km	1	2	1t Applicable	1	Satisfied	1
174	60	2	1	1	Suppressed (<1000 copies/mL)	2	2	1	1	2	1	2	Healthcare provider recommendation	Blood test (e.g., creatinine/eGFR)	2	2	2	2	5-10 km	1	2	1t Applicable	1	Satisfied	1
175	48	2	1	1	Suppressed (<1000 copies/mL)	2	1	1	1	2	2	2	Healthcare provider recommendation	Blood test (e.g., creatinine/eGFR)	2	2	2	2	More than 10 km	1	2	1t Applicable	3	Very satisfied	1
176	36	2	1	1	Suppressed (<1000 copies/mL)	1	1	1	1	2	1	1	Healthcare provider recommendation	Blood test (e.g., creatinine/eGFR)	1	2	2	1	Less than 5 km	1	1	1t Applicable	1	Very satisfied	1
177	12	2	1	1	Suppressed (<1000 copies/mL)	1	2	1	1	1	1	2	Healthcare provider recommendation	Blood test (e.g., creatinine/eGFR)	2	2	2	1	Less than 5 km	1	2	1t Applicable	2	Satisfied	1
178	48	2	1	1	Suppressed (<1000 copies/mL)	2	2	1	1	2	2	2	Healthcare provider recommendation	Blood test (e.g., creatinine/eGFR)	1	1	2	2	5-10 km	1	2	1t Applicable	3	Very satisfied	1
179	48	2	2	1	Suppressed (<1000 copies/mL)	1	1	1	1	2	2	1	Healthcare provider recommendation	Blood test (e.g., creatinine/eGFR)	1	2	2	2	5-10 km	1	2	1t Applicable	1	Very satisfied	1
180	24	2	1	1	Suppressed (<1000 copies/mL)	1	1	1	1	1	1	1	Healthcare provider recommendation	Blood test (e.g., creatinine/eGFR)	2	2	2	1	More than 10 km	1	2	1t Applicable	1	Satisfied	1
181	24	2	1	1	Suppressed (<1000 copies/mL)	1	2	1	1	1	2	1	Healthcare provider recommendation	Blood test (e.g., creatinine/eGFR)	2	2	2	1	Less than 5 km	1	2	1t Applicable	1	Satisfied	1
182	48	2	1	1	1t suppressed (> 1000 copies/mL)	3	1	1	1	2	1	1	Healthcare provider recommendation	Blood test (e.g., creatinine/eGFR)	1	2	2	2	5-10 km	1	2	1t Applicable	1	Very satisfied	1
183	12	2	1	1	Suppressed (<1000 copies/mL)	2	2	1	1	2	1	2	Healthcare provider recommendation	Blood test (e.g., creatinine/eGFR)	1	2	2	2	5-10 km	1	2	1t Applicable	2	Very satisfied	1
184	24	2	1	1	Suppressed (<1000 copies/mL)	1	2	1	1	1	1	1	Healthcare provider recommendation	Blood test (e.g., creatinine/eGFR)	2	2	2	1	Less than 5 km	1	2	1t Applicable	1	Satisfied	1
185	48	1	2	1	Suppressed (<1000 copies/mL)	1	2	1	1	1	1	1	Healthcare provider recommendation	Blood test (e.g., creatinine/eGFR)	2	2	2	1	Less than 5 km	1	2	1t Applicable	1	Satisfied	1
186	36	2	1	1	Suppressed (<1000 copies/mL)	2	1	1	1	2	1	2	Healthcare provider recommendation	Blood test (e.g., creatinine/eGFR)	1	2	2	1	Less than 5 km	1	1	1t Applicable	1	Very satisfied	1
187	60	2	1	1	Suppressed (<1000 copies/mL)	1	2	1	1	1	1	1	Healthcare provider recommendation	Blood test (e.g., creatinine/eGFR)	1	2	2	1	Less than 5 km	1	2	1t Applicable	1	Satisfied	1
188	60	2	1	1	Suppressed (<1000 copies/mL)	1	1	1	1	1	2	1	Healthcare provider recommendation	Blood test (e.g., creatinine/eGFR)	2	2	2	1	Less than 5 km	1	2	1t Applicable	3	Satisfied	1
189	60	2	1	1	Suppressed (<1000 copies/mL)	1	2	1	1	1	1	1	Healthcare provider recommendation	Blood test (e.g., creatinine/eGFR)	1	2	2	1	Less than 5 km	1	2	1t Applicable	3	Satisfied	1
190	60	2	1	1	Suppressed (<1000 copies/mL)	1	1	1	1	1	1	1	Healthcare provider recommendation	Blood test (e.g., creatinine/eGFR)	1	2	2	1	Less than 5 km	1	2	1t Applicable	3	Satisfied	1
191	60	2	1	1	Suppressed (<1000 copies/mL)	1	2	1	1	1	2	1	Healthcare provider recommendation	Blood test (e.g., creatinine/eGFR)	1	2	2	1	More than 10 km	1	2	1t Applicable	3	Satisfied	1
192	60	2	1	1	Suppressed (<1000 copies/mL)	1	2	1	1	1	2	1	Healthcare provider recommendation	Blood test (e.g., creatinine/eGFR)	2	2	2	1	More than 10 km	1	2	1t Applicable	3	Satisfied	1
193	60	2	1	1	Suppressed (<1000 copies/mL)	1	2	1	1	1	1	1	Healthcare provider recommendation	Blood test (e.g., creatinine/eGFR)	1	2	2	1	More than 10 km	1	2	1t Applicable	1	Satisfied	1
194	60	2	1	1	1t suppressed (> 1000 copies/mL)	1	1	1	1	1	1	1	Healthcare provider recommendation	Blood test (e.g., creatinine/eGFR)	2	2	2	1	5-10 km	1	2	1t Applicable	1	Satisfied	1
195	60	1	1	1	Suppressed (<1000 copies/mL)	1	2	1	1	1	2	1	Healthcare provider recommendation	Blood test (e.g., creatinine/eGFR)	1	2	2	1	Less than 5 km	1	2	1t Applicable	1	Satisfied	1
196	60	2	1	1	Suppressed (<1000 copies/mL)	1	2	1	1	1	1	1	Healthcare provider recommendation	Blood test (e.g., creatinine/eGFR)	1	2	2	1	More than 10 km	1	2	1t Applicable	3	Satisfied	1
197	60	2	2	1	Suppressed (<1000 copies/mL)	1	2	1	1	1	2	1	Healthcare provider recommendation	Blood test (e.g., creatinine/eGFR)	1	2	2	1	Less than 5 km	1	2	1t Applicable	3	Satisfied	1
198	60	2	1	1	Suppressed (<1000 copies/mL)	1	1	1	1	1	1	1	Healthcare provider recommendation	Blood test (e.g., creatinine/eGFR)	2	2	2	1	Less than 5 km	1	2	1t Applicable	1	Satisfied	1
199	60	2	1	1	Suppressed (<1000 copies/mL)	1	1	1	1	1	2	1	Healthcare provider recommendation	Blood test (e.g., creatinine/eGFR)	2	2	2	2	Less than 5 km	1	2	1t Applicable	3	Satisfied	1
200	60	2	1	1	Suppressed (<1000 copies/mL)	1	2	1	1	2	2	1	Healthcare provider recommendation	Blood test (e.g., creatinine/eGFR)	2	2	2	1	Less than 5 km	1	2	1t Applicable	2	Satisfied	1
201	60	2	1	1	Suppressed (<1000 copies/mL)	1	2	1	1	2	1	1	Healthcare provider recommendation	Blood test (e.g., creatinine/eGFR)	2	2	2	1	Less than 5 km	1	2	1t Applicable	3	Satisfied	1
202	60	2	1	1	Suppressed (<1000 copies/mL)	1	1	1	1	1	2	1	Healthcare provider recommendation	Blood test (e.g., creatinine/eGFR)	1	2	2	1	Less than 5 km	1	2	1t Applicable	2	Satisfied	1
203	60	2	1	1	Suppressed (<1000 copies/mL)	1	2	1	1	1	1	1	Healthcare provider recommendation	Blood test (e.g., creatinine/eGFR)	1	2	2	1	More than 10 km	1	2	1t Applicable	3	Satisfied	1
204	60	2	1	1	Suppressed (<1000 copies/mL)	1	2	1	1	1	2	1	Healthcare provider recommendation	Blood test (e.g., creatinine/eGFR)	2	2	2	1	Less than 5 km	1	2	1t Applicable	1	Satisfied	1
205	60	2	1	1	Suppressed (<1000 copies/mL)	1	2	1	1	1	2	1	Healthcare provider recommendation	Blood test (e.g., creatinine/eGFR)	1	2	2	1	Less than 5 km	1	2	1t Applicable	1	Satisfied	1
206	60	2	1	1	Suppressed (<1000 copies/mL)	1	2	1	1	1	1	1	Healthcare provider recommendation	Blood test (e.g., creatinine/eGFR)	2	2	2	1	Less than 5 km	1	2	1t Applicable	3	Satisfied	1
207	60	2	1	1	Suppressed (<1000 copies/mL)	1	2	1	1	1	1	1	Healthcare provider recommendation	Blood test (e.g., creatinine/eGFR)	2	2	2	1	Less than 5 km	1	2	1t Applicable	3	Satisfied	1
208	60	2	1	1	Suppressed (<1000 copies/mL)	1	2	1	1	1	1	1	Healthcare provider recommendation	Blood test (e.g., creatinine/eGFR)	1	2	2	1	Less than 5 km	1	2	1t Applicable	2	Satisfied	1
209	60	2	1	1	Suppressed (<1000 copies/mL)	1	2	1	1	1	2	1	Healthcare provider recommendation	Blood test (e.g., creatinine/eGFR)	1	2	2	1	Less than 5 km	1	2	1t Applicable	3	Satisfied	1
210	60	2	1	1	Suppressed (<1000 copies/mL)	1	2	1	1	1	1	1	Healthcare provider recommendation	Blood test (e.g., creatinine/eGFR)	1	2	2	1	Less than 5 km	1	2	1t Applicable	1	Satisfied	1
211	60	2	1	1	1t suppressed (> 1000 copies/mL)	1	2	1	1	1	1	1	Healthcare provider recommendation	Blood test (e.g., creatinine/eGFR)	2	2	2	1	Less than 5 km	1	2	1t Applicable	1	Satisfied	1
212	48	2	1	1	Suppressed (<1000 copies/mL)	1	1	1	1	1	2	1	Healthcare provider recommendation	Blood test (e.g., creatinine/eGFR)	2	2	2	1	Less than 5 km	1	2	1t Applicable	1	Satisfied	1
213	48	2	1	1	Suppressed (<1000 copies/mL)	1	1	1	1	2	1	1	Healthcare provider recommendation	Blood test (e.g., creatinine/eGFR)	2	2	2	1	Less than 5 km	1	2	1t Applicable	1	Satisfied	1
214	48	2	1	1	Suppressed (<1000 copies/mL)	1	2	1	1	1	2	1	Healthcare provider recommendation	Blood test (e.g., creatinine/eGFR)	1	2	2	1	Less than 5 km	1	2	1t Applicable	2	Satisfied	1
215	48	1	1	1	Suppressed (<1000 copies/mL)	1	1	1	1	1	1	1	Healthcare provider recommendation	Blood test (e.g., creatinine/eGFR)	1	2	2	1	Less than 5 km	1	2	1t Applicable	1	Satisfied	1
216	48	2	1	1	Suppressed (<1000 copies/mL)	1	2	1	1	1	2	1	Healthcare provider recommendation	Blood test (e.g., creatinine/eGFR)	1	2	2	1	Less than 5 km	1	2	1t Applicable	3	Satisfied	1
217	48	2	2	1	Suppressed (<1000 copies/mL)	1	2	1	1	1	2	1	Healthcare provider recommendation	Blood test (e.g., creatinine/eGFR)	2	2	2	1	Less than 5 km	1	2	1t Applicable	3	Satisfied	1
218	48	2	1	1	Suppressed (<1000 copies/mL)	1	1	1	1	1	2	1	Healthcare provider recommendation	Blood test (e.g., creatinine/eGFR)	2	2	2	1	Less than 5 km	1	2	1t Applicable	2	Satisfied	1
219	48	2	1	1	Suppressed (<1000 copies/mL)	1	1	1	1	1	2	1	Healthcare provider recommendation	Blood test (e.g., creatinine/eGFR)	2	2	2	1	Less than 5 km	1	2	1t Applicable	2	Satisfied	1
220	48	2	1	1	Suppressed (<1000 copies/mL)	1	2	1	1	1	2	1	Healthcare provider recommendation	Blood test (e.g., creatinine/eGFR)	1	2	2	1	More than 10 km	1	2	1t Applicable	2	Satisfied	1
221	48	2	1	1	Suppressed (<1000 copies/mL)	1	2	1	1	1	2	1	Healthcare provider recommendation	Blood test (e.g., creatinine/eGFR)	1	2	2	1	Less than 5 km	1	2	1t Applicable	1	Satisfied	1
222	48	2	1	1	Suppressed (<1000 copies/mL)	1	2	1	1	1	2	1	Healthcare provider recommendation	Blood test (e.g., creatinine/eGFR)	2	2	2	1	More than 10 km	1	2	1t Applicable	1	Satisfied	1
223	48	2	1	1	Suppressed (<1000 copies/mL)	1	2	1	1	1	2	1	Healthcare provider recommendation	Blood test (e.g., creatinine/eGFR)	1	2	2	1	Less than 5 km	1	2	1t Applicable	3	Satisfied	1
224	48	2	1	1	Suppressed (<1000 copies/mL)	1	2	1	1	2	2	1	Healthcare provider recommendation	Blood test (e.g., creatinine/eGFR)	1	2	2	1	Less than 5 km	1	2	1t Applicable	3	Satisfied	1
225	48	2	1	1	Suppressed (<1000 copies/mL)	1	2	1	1	1	2	1	Healthcare provider recommendation	Blood test (e.g., creatinine/eGFR)	2	2	2	1	Less than 5 km	1	2	1t Applicable	1	Satisfied	1
226	48	2	1	1	Suppressed (<1000 copies/mL)	1	1	1	1	1	2	1	Healthcare provider recommendation	Blood test (e.g., creatinine/eGFR)	1	2	2	1	Less than 5 km	1	2	1t Applicable	1	Satisfied	1
227	48	2	1	1	Suppressed (<1000 copies/mL)	1	2	1	1	1	2	1	Healthcare provider recommendation	Blood test (e.g., creatinine/eGFR)	2	2	2	1	Less than 5 km	1	2	1t Applicable	1	Satisfied	1
228	48	2	1	1	Suppressed (<1000 copies/mL)	1	2	1	1	1	2	1	Healthcare provider recommendation	Blood test (e.g., creatinine/eGFR)	1	2	2	1	Less than 5 km	1	2	1t Applicable	1	Satisfied	1
229	48	2	1	1	Suppressed (<1000 copies/mL)	1	2	1	1	1	2	1	Healthcare provider recommendation	Blood test (e.g., creatinine/eGFR)	1	2	2	2	Less than 5 km	1	2	1t Applicable	3	Satisfied	1
230	48	2	1	1	Suppressed (<1000 copies/mL)	1	1	1	1	1	2	1	Healthcare provider recommendation	Blood test (e.g., creatinine/eGFR)	1	2	2	1	Less than 5 km	1	2	1t Applicable	3	Satisfied	1
231	48	2	1	1	Suppressed (<1000 copies/mL)	1	2	1	1	1	2	1	Healthcare provider recommendation	Blood test (e.g., creatinine/eGFR)	1	2	2	1	Less than 5 km	1	2	1t Applicable	1	Satisfied	1
232	36	2	1	1	Suppressed (<1000 copies/mL)	1	1	1	1	1	2	1	Healthcare provider recommendation	Blood test (e.g., creatinine/eGFR)	1	2	2	1	Less than 5 km	1	2	1t Applicable	3	Satisfied	1
233	36	2	1	1	Suppressed (<1000 copies/mL)	1	1	1	1	1	2	1	Healthcare provider recommendation	Blood test (e.g., creatinine/eGFR)	1	2	2	1	More than 10 km	1	2	1t Applicable	1	Satisfied	1
234	36	2	1	1	Suppressed (<1000 copies/mL)	1	2	1	1	1	2	1	Healthcare provider recommendation	Blood test (e.g., creatinine/eGFR)	2	2	2	1	Less than 5 km	1	2	1t Applicable	3	Satisfied	1
235	36	2	1	1	Suppressed (<1000 copies/mL)	1	2	1	1	1	2	1	Healthcare provider recommendation	Blood test (e.g., creatinine/eGFR)	1	2	2	1	Less than 5 km	1	2	1t Applicable	3	Satisfied	1
236	36	2	1	1	Suppressed (<1000 copies/mL)	1	1	1	1	1	1	1	Healthcare provider recommendation	Blood test (e.g., creatinine/eGFR)	1	2	2	1	Less than 5 km	1	2	1t Applicable	3	Satisfied	1
237	36	2	1	1	Suppressed (<1000 copies/mL)	1	1	1	1	1	2	1	Healthcare provider recommendation	Blood test (e.g., creatinine/eGFR)	1	2	2	1	Less than 5 km	1	2	1t Applicable	1	Satisfied	1
238	36	2	1	1	Suppressed (<1000 copies/mL)	1	1	1	1	1	2	1	Healthcare provider recommendation	Blood test (e.g., creatinine/eGFR)	1	2	2	1	Less than 5 km	1	2	1t Applicable	1	Satisfied	1
239	36	2	1	1	Suppressed (<1000 copies/mL)	1	2	1	1	1	2	1	Healthcare provider recommendation	Blood test (e.g., creatinine/eGFR)	1	2	2	1	More than 10 km	1	2	1t Applicable	1	Satisfied	1
240	36	2	1	1	Suppressed (<1000 copies/mL)	1	2	1	1	1	2	1	Healthcare provider recommendation	Blood test (e.g., creatinine/eGFR)	1	2	2	1	Less than 5 km	1	2	1t Applicable	1	Satisfied	1
241	36	2	1	1	Suppressed (<1000 copies/mL)	1	2	1	1	1	1	1	Healthcare provider recommendation	Blood test (e.g., creatinine/eGFR)	1	2	2	1	Less than 5 km	1	2	1t Applicable	2	Satisfied	1
242	36	2	1	1	Suppressed (<1000 copies/mL)	1	2	1	1	1	2	1	Healthcare provider recommendation	Blood test (e.g., creatinine/eGFR)	1	2	2	1	Less than 5 km	1	2	1t Applicable	1	Satisfied	1
243	36	2	1	1	Suppressed (<1000 copies/mL)	1	2	1	1	1	2	1	Healthcare provider recommendation	Blood test (e.g., creatinine/eGFR)	1	2	2	1	Less than 5 km	1	2	1t Applicable	1	Satisfied	1
244	36	2	1	1	Suppressed (<1000 copies/mL)	1	2	1	1	2	2	1	Healthcare provider recommendation	Blood test (e.g., creatinine/eGFR)	2	2	2	1	Less than 5 km	1	2	1t Applicable	1	Satisfied	1
245	36	2	1	1	Suppressed (<1000 copies/mL)	1	1	1	1	1	2	1	Healthcare provider recommendation	Blood test (e.g., creatinine/eGFR)	2	2	2	1	More than 10 km	1	2	1t Applicable	1	Satisfied	1
246	36	2	1	1	Suppressed (<1000 copies/mL)	1	2	1	1	1	1	1	Healthcare provider recommendation	Blood test (e.g., creatinine/eGFR)	2	2	2	1	Less than 5 km	1	2	1t Applicable	3	Satisfied	1
247	36	2	1	1	Suppressed (<1000 copies/mL)	1	2	1	1	1	1	1	Healthcare provider recommendation	Blood test (e.g., creatinine/eGFR)	1	2	2	1	Less than 5 km	1	2	1t Applicable	3	Satisfied	1
248	36	2	1	1	Suppressed (<1000 copies/mL)	1	1	1	1	1	1	1	Healthcare provider recommendation	Blood test (e.g., creatinine/eGFR)	1	2	2	1	Less than 5 km	1	2	1t Applicable	3	Satisfied	1
249	36	2	1	1	Suppressed (<1000 copies/mL)	1	2	1	1	1	2	1	Healthcare provider recommendation	Blood test (e.g., creatinine/eGFR)	1	2	2	1	Less than 5 km	1	2	1t Applicable	1	Satisfied	1
250	36	2	1	1	Suppressed (<1000 copies/mL)	1	2	1	1	2	1	1	Healthcare provider recommendation	Blood test (e.g., creatinine/eGFR)	2	2	2	1	Less than 5 km	1	2	1t Applicable	1	Satisfied	1
251	36	2	1	1	Suppressed (<1000 copies/mL)	1	2	1	1	1	2	1	Healthcare provider recommendation	Blood test (e.g., creatinine/eGFR)	2	2	2	1	Less than 5 km	1	2	1t Applicable	3	Satisfied	1
252	36	2	1	1	Suppressed (<1000 copies/mL)	1	2	1	1	1	1	1	Healthcare provider recommendation	Blood test (e.g., creatinine/eGFR)	1	2	2	1	Less than 5 km	1	2	1t Applicable	1	Satisfied	1
253	36	1	1	1	Suppressed (<1000 copies/mL)	1	1	1	1	1	2	1	Healthcare provider recommendation	Blood test (e.g., creatinine/eGFR)	1	2	2	1	Less than 5 km	1	2	1t Applicable	2	Satisfied	1
254	36	2	1	1	Suppressed (<1000 copies/mL)	1	2	1	1	1	2	1	Healthcare provider recommendation	Blood test (e.g., creatinine/eGFR)	1	2	2	1	Less than 5 km	1	2	1t Applicable	2	Satisfied	1
255	24	2	1	1	Suppressed (<1000 copies/mL)	1	2	1	1	1	1	1	Healthcare provider recommendation	Blood test (e.g., creatinine/eGFR)	1	2	2	1	More than 10 km	1	2	1t Applicable	2	Satisfied	1
256	24	2	1	1	Suppressed (<1000 copies/mL)	1	2	1	1	1	1	1	Healthcare provider recommendation	Blood test (e.g., creatinine/eGFR)	2	2	2	1	Less than 5 km	1	2	1t Applicable	1	Satisfied	1
257	24	2	1	1	Suppressed (<1000 copies/mL)	1	2	1	1	1	1	1	Healthcare provider recommendation	Blood test (e.g., creatinine/eGFR)	1	2	2	1	Less than 5 km	1	2	1t Applicable	2	Satisfied	1
258	24	2	1	1	Suppressed (<1000 copies/mL)	1	1	1	1	1	1	1	Healthcare provider recommendation	Blood test (e.g., creatinine/eGFR)	2	2	2	1	Less than 5 km	1	2	1t Applicable	1	Satisfied	1
259	24	2	1	1	Suppressed (<1000 copies/mL)	1	1	1	1	1	1	1	Healthcare provider recommendation	Blood test (e.g., creatinine/eGFR)	2	2	2	1	Less than 5 km	1	2	1t Applicable	1	Satisfied	1
260	24	2	1	1	Suppressed (<1000 copies/mL)	1	2	1	1	1	1	1	Healthcare provider recommendation	Blood test (e.g., creatinine/eGFR)	1	2	2	1	Less than 5 km	1	2	1t Applicable	3	Satisfied	1
261	12	2	1	1	Suppressed (<1000 copies/mL)	2	2	1	1	2	1	2	Healthcare provider recommendation	Blood test (e.g., creatinine/eGFR)	2	2	2	2	More than 10 km	1	2	1t Applicable	2	Very satisfied	1
262	24	2	1	1	Suppressed (<1000 copies/mL)	1	2	1	1	1	1	1	Healthcare provider recommendation	Blood test (e.g., creatinine/eGFR)	1	2	2	2	Less than 5 km	1	2	1t Applicable	1	Satisfied	1
263	24	2	1	1	Suppressed (<1000 copies/mL)	1	1	1	1	1	1	1	Healthcare provider recommendation	Blood test (e.g., creatinine/eGFR)	1	2	2	1	Less than 5 km	1	2	1t Applicable	2	Satisfied	1
264	24	2	1	1	Suppressed (<1000 copies/mL)	1	2	1	1	1	1	1	Healthcare provider recommendation	Blood test (e.g., creatinine/eGFR)	1	2	2	1	Less than 5 km	1	2	1t Applicable	1	Satisfied	1
265	24	2	1	1	Suppressed (<1000 copies/mL)	1	2	1	1	2	1	1	Healthcare provider recommendation	Blood test (e.g., creatinine/eGFR)	1	2	2	1	Less than 5 km	1	2	1t Applicable	3	Satisfied	1
266	24	2	1	1	Suppressed (<1000 copies/mL)	1	1	1	1	1	1	1	Healthcare provider recommendation	Blood test (e.g., creatinine/eGFR)	2	2	2	1	Less than 5 km	1	2	1t Applicable	3	Satisfied	1
267	24	2	1	1	Suppressed (<1000 copies/mL)	1	1	1	1	1	2	1	Healthcare provider recommendation	Blood test (e.g., creatinine/eGFR)	2	2	2	1	More than 10 km	1	2	1t Applicable	1	Satisfied	1
268	24	2	1	1	Suppressed (<1000 copies/mL)	1	2	1	1	1	2	1	Healthcare provider recommendation	Blood test (e.g., creatinine/eGFR)	1	2	2	1	More than 10 km	1	2	1t Applicable	1	Satisfied	1
269	24	2	1	1	Suppressed (<1000 copies/mL)	1	2	1	1	1	2	1	Healthcare provider recommendation	Blood test (e.g., creatinine/eGFR)	1	2	2	2	Less than 5 km	1	2	1t Applicable	1	Satisfied	1
270	24	2	1	1	Suppressed (<1000 copies/mL)	1	2	1	1	1	2	1	Healthcare provider recommendation	Blood test (e.g., creatinine/eGFR)	1	2	2	1	Less than 5 km	1	2	1t Applicable	3	Satisfied	1
271	24	2	1	1	Suppressed (<1000 copies/mL)	1	2	1	1	1	2	1	Healthcare provider recommendation	Blood test (e.g., creatinine/eGFR)	1	2	2	1	More than 10 km	1	2	1t Applicable	1	Satisfied	1
272	24	2	1	1	Suppressed (<1000 copies/mL)	1	1	1	1	1	1	1	Healthcare provider recommendation	Blood test (e.g., creatinine/eGFR)	1	2	2	1	Less than 5 km	1	2	1t Applicable	1	Satisfied	1
273	24	2	1	1	Suppressed (<1000 copies/mL)	1	2	1	1	1	1	1	Healthcare provider recommendation	Blood test (e.g., creatinine/eGFR)	1	2	2	1	Less than 5 km	1	2	1t Applicable	1	Satisfied	1
274	24	2	1	1	Suppressed (<1000 copies/mL)	1	2	1	1	1	1	1	Healthcare provider recommendation	Blood test (e.g., creatinine/eGFR)	1	2	2	1	Less than 5 km	1	2	1t Applicable	1	Satisfied	1
275	24	2	1	1	Suppressed (<1000 copies/mL)	1	2	1	1	1	2	1	Healthcare provider recommendation	Blood test (e.g., creatinine/eGFR)	1	2	2	1	Less than 5 km	1	2	1t Applicable	3	Satisfied	1
276	24	2	1	1	Suppressed (<1000 copies/mL)	1	2	1	1	1	2	1	Healthcare provider recommendation	Blood test (e.g., creatinine/eGFR)	1	2	2	1	Less than 5 km	1	2	1t Applicable	2	Satisfied	1
277	24	2	1	1	Suppressed (<1000 copies/mL)	1	1	1	1	1	1	1	Healthcare provider recommendation	Blood test (e.g., creatinine/eGFR)	1	2	2	1	Less than 5 km	1	2	1t Applicable	1	Satisfied	1
278	24	2	1	1	Suppressed (<1000 copies/mL)	1	2	1	1	1	2	1	Healthcare provider recommendation	Blood test (e.g., creatinine/eGFR)	1	2	2	1	Less than 5 km	1	2	1t Applicable	2	Satisfied	1
279	24	2	1	1	Suppressed (<1000 copies/mL)	1	2	1	1	1	2	1	Healthcare provider recommendation	Blood test (e.g., creatinine/eGFR)	1	2	2	1	5-10 km	1	2	1t Applicable	1	Satisfied	1
280	24	2	1	1	Suppressed (<1000 copies/mL)	1	1	1	1	1	1	1	Healthcare provider recommendation	Blood test (e.g., creatinine/eGFR)	2	2	2	1	Less than 5 km	1	2	1t Applicable	1	Satisfied	1
281	24	2	1	1	Suppressed (<1000 copies/mL)	1	1	1	1	2	1	1	Healthcare provider recommendation	Blood test (e.g., creatinine/eGFR)	1	2	2	1	Less than 5 km	1	2	1t Applicable	2	Satisfied	1
282	24	2	1	1	Suppressed (<1000 copies/mL)	1	2	1	1	1	1	1	Healthcare provider recommendation	Blood test (e.g., creatinine/eGFR)	1	2	2	1	Less than 5 km	1	2	1t Applicable	1	Satisfied	1
283	24	2	1	1	Suppressed (<1000 copies/mL)	1	2	1	1	2	1	1	Healthcare provider recommendation	Blood test (e.g., creatinine/eGFR)	1	2	2	1	More than 10 km	1	2	1t Applicable	1	Satisfied	1
284	24	2	1	1	Suppressed (<1000 copies/mL)	1	1	1	1	1	1	1	Healthcare provider recommendation	Blood test (e.g., creatinine/eGFR)	1	2	2	1	Less than 5 km	1	2	1t Applicable	1	Satisfied	1
285	24	2	1	1	Suppressed (<1000 copies/mL)	1	2	1	1	1	1	1	Healthcare provider recommendation	Blood test (e.g., creatinine/eGFR)	1	2	2	1	More than 10 km	1	2	1t Applicable	1	Satisfied	1
286	24	2	1	1	Suppressed (<1000 copies/mL)	1	2	1	1	1	1	1	Healthcare provider recommendation	Blood test (e.g., creatinine/eGFR)	1	2	2	1	Less than 5 km	1	2	1t Applicable	2	Satisfied	1
287	24	2	1	1	Suppressed (<1000 copies/mL)	1	2	1	1	1	1	1	Healthcare provider recommendation	Blood test (e.g., creatinine/eGFR)	1	2	2	1	More than 10 km	1	2	1t Applicable	1	Satisfied	1
288	24	2	1	1	Suppressed (<1000 copies/mL)	1	2	1	1	2	1	1	Healthcare provider recommendation	Blood test (e.g., creatinine/eGFR)	1	2	2	1	More than 10 km	1	2	1t Applicable	1	Satisfied	1
289	24	2	1	1	Suppressed (<1000 copies/mL)	1	1	1	1	1	2	1	Healthcare provider recommendation	Blood test (e.g., creatinine/eGFR)	1	2	2	1	Less than 5 km	1	2	1t Applicable	3	Satisfied	1
290	24	2	1	1	Suppressed (<1000 copies/mL)	1	2	1	1	1	2	1	Healthcare provider recommendation	Blood test (e.g., creatinine/eGFR)	1	2	2	1	Less than 5 km	1	2	1t Applicable	3	Satisfied	1
291	24	2	1	1	Suppressed (<1000 copies/mL)	1	1	1	1	1	1	1	Healthcare provider recommendation	Blood test (e.g., creatinine/eGFR)	1	2	2	1	Less than 5 km	1	2	1t Applicable	3	Satisfied	1
292	24	2	1	1	Suppressed (<1000 copies/mL)	1	1	1	1	1	1	1	Healthcare provider recommendation	Blood test (e.g., creatinine/eGFR)	1	2	2	1	Less than 5 km	1	2	1t Applicable	1	Satisfied	1
293	24	2	1	1	Suppressed (<1000 copies/mL)	1	2	1	1	1	1	1	Healthcare provider recommendation	Blood test (e.g., creatinine/eGFR)	1	2	2	1	More than 10 km	1	2	1t Applicable	1	Satisfied	1
294	24	1	1	1	Suppressed (<1000 copies/mL)	1	2	1	1	1	1	1	Healthcare provider recommendation	Blood test (e.g., creatinine/eGFR)	1	2	2	1	More than 10 km	1	2	1t Applicable	2	Satisfied	1
295	12	2	1	1	Suppressed (<1000 copies/mL)	1	2	1	1	1	1	2	Healthcare provider recommendation	Blood test (e.g., creatinine/eGFR)	1	2	2	1	Less than 5 km	1	2	1t Applicable	1	Satisfied	1
296	12	2	1	1	Suppressed (<1000 copies/mL)	1	2	1	1	1	2	2	Healthcare provider recommendation	Blood test (e.g., creatinine/eGFR)	1	2	2	1	5-10 km	1	2	1t Applicable	1	Satisfied	1
297	12	2	1	1	Suppressed (<1000 copies/mL)	1	2	1	1	1	1	2	Healthcare provider recommendation	Blood test (e.g., creatinine/eGFR)	2	2	2	1	Less than 5 km	1	2	1t Applicable	1	Satisfied	1
298	12	2	1	1	Suppressed (<1000 copies/mL)	1	1	1	1	1	2	2	Healthcare provider recommendation	Blood test (e.g., creatinine/eGFR)	1	2	2	1	Less than 5 km	1	2	1t Applicable	1	Satisfied	1
299	12	1	1	1	Suppressed (<1000 copies/mL)	1	1	1	1	2	1	2	Healthcare provider recommendation	Blood test (e.g., creatinine/eGFR)	1	2	2	1	Less than 5 km	1	2	1t Applicable	2	Satisfied	1
300	12	2	1	1	Suppressed (<1000 copies/mL)	1	1	1	1	1	1	2	Healthcare provider recommendation	Blood test (e.g., creatinine/eGFR)	1	2	2	1	Less than 5 km	1	2	1t Applicable	2	Satisfied	1
301	12	2	1	1	Suppressed (<1000 copies/mL)	1	1	1	1	1	1	2	Healthcare provider recommendation	Blood test (e.g., creatinine/eGFR)	1	2	2	2	Less than 5 km	1	2	1t Applicable	1	Satisfied	1
302	12	2	1	1	Suppressed (<1000 copies/mL)	1	2	1	1	2	1	2	Healthcare provider recommendation	Blood test (e.g., creatinine/eGFR)	1	2	2	1	More than 10 km	1	2	1t Applicable	3	Satisfied	1
303	12	2	1	1	1t suppressed (> 1000 copies/mL)	1	2	1	1	1	1	2	Healthcare provider recommendation	Blood test (e.g., creatinine/eGFR)	1	2	2	1	Less than 5 km	1	2	1t Applicable	1	Satisfied	1
304	12	2	1	1	Suppressed (<1000 copies/mL)	1	2	1	1	2	1	2	Healthcare provider recommendation	Blood test (e.g., creatinine/eGFR)	1	2	2	1	5-10 km	1	2	1t Applicable	1	Satisfied	1
305	12	2	1	1	Suppressed (<1000 copies/mL)	1	1	1	1	1	1	2	Healthcare provider recommendation	Blood test (e.g., creatinine/eGFR)	1	2	2	1	More than 10 km	1	2	1t Applicable	1	Satisfied	1
306	12	2	1	1	Suppressed (<1000 copies/mL)	1	2	1	1	1	2	2	Healthcare provider recommendation	Blood test (e.g., creatinine/eGFR)	1	2	2	1	Less than 5 km	1	2	1t Applicable	2	Satisfied	1
307	12	2	1	1	1t suppressed (> 1000 copies/mL)	1	2	1	1	1	1	2	Healthcare provider recommendation	Blood test (e.g., creatinine/eGFR)	1	2	2	1	Less than 5 km	1	2	1t Applicable	1	Satisfied	1
308	12	2	1	1	Suppressed (<1000 copies/mL)	1	2	1	1	1	1	2	Healthcare provider recommendation	Blood test (e.g., creatinine/eGFR)	1	2	2	1	Less than 5 km	1	2	1t Applicable	2	Satisfied	1
309	12	2	1	1	Suppressed (<1000 copies/mL)	1	1	1	1	1	2	2	Healthcare provider recommendation	Blood test (e.g., creatinine/eGFR)	1	2	2	1	Less than 5 km	1	2	1t Applicable	1	Satisfied	1
310	12	2	1	1	Suppressed (<1000 copies/mL)	1	1	1	1	1	2	2	Healthcare provider recommendation	Blood test (e.g., creatinine/eGFR)	1	2	2	1	More than 10 km	1	2	1t Applicable	1	Satisfied	1
311	12	2	1	1	Suppressed (<1000 copies/mL)	1	1	1	1	1	1	2	Healthcare provider recommendation	Blood test (e.g., creatinine/eGFR)	1	2	2	1	Less than 5 km	1	2	1t Applicable	1	Satisfied	1
312	12	2	1	1	Suppressed (<1000 copies/mL)	1	2	1	1	1	1	2	Healthcare provider recommendation	Blood test (e.g., creatinine/eGFR)	1	2	2	1	More than 10 km	1	2	1t Applicable	1	Satisfied	1
313	12	1	2	1	Suppressed (<1000 copies/mL)	1	2	1	1	1	2	2	Healthcare provider recommendation	Blood test (e.g., creatinine/eGFR)	1	2	2	1	Less than 5 km	1	2	1t Applicable	2	Satisfied	1
314	12	2	1	1	Suppressed (<1000 copies/mL)	1	1	1	1	1	1	2	Healthcare provider recommendation	Blood test (e.g., creatinine/eGFR)	1	2	2	1	More than 10 km	1	2	1t Applicable	1	Satisfied	1
315	12	2	1	1	Suppressed (<1000 copies/mL)	1	2	1	1	1	1	2	Healthcare provider recommendation	Blood test (e.g., creatinine/eGFR)	1	2	2	1	Less than 5 km	1	2	1t Applicable	1	Satisfied	1
316	12	2	1	1	Suppressed (<1000 copies/mL)	1	1	1	1	1	2	2	Healthcare provider recommendation	Blood test (e.g., creatinine/eGFR)	1	2	2	1	Less than 5 km	1	2	1t Applicable	1	Satisfied	1
317	12	2	1	1	Suppressed (<1000 copies/mL)	1	2	1	1	1	1	2	Healthcare provider recommendation	Blood test (e.g., creatinine/eGFR)	1	2	2	1	Less than 5 km	1	2	1t Applicable	2	Satisfied	1
318	12	2	1	1	Suppressed (<1000 copies/mL)	1	1	1	1	1	1	2	Healthcare provider recommendation	Blood test (e.g., creatinine/eGFR)	1	2	2	2	Less than 5 km	1	2	1t Applicable	1	Satisfied	1
319	12	2	1	1	Suppressed (<1000 copies/mL)	1	2	1	1	1	2	2	Healthcare provider recommendation	Blood test (e.g., creatinine/eGFR)	1	2	2	1	Less than 5 km	1	2	1t Applicable	1	Satisfied	1
320	12	2	1	1	Suppressed (<1000 copies/mL)	1	2	1	1	1	1	2	Healthcare provider recommendation	Blood test (e.g., creatinine/eGFR)	1	2	2	1	Less than 5 km	1	2	1t Applicable	1	Satisfied	1
321	12	2	1	1	Suppressed (<1000 copies/mL)	1	1	1	1	1	1	2	Healthcare provider recommendation	Blood test (e.g., creatinine/eGFR)	1	2	2	1	Less than 5 km	1	2	1t Applicable	2	Satisfied	1
322	12	2	1	1	Suppressed (<1000 copies/mL)	1	2	1	1	1	1	2	Healthcare provider recommendation	Blood test (e.g., creatinine/eGFR)	1	2	2	1	Less than 5 km	1	2	1t Applicable	1	Satisfied	1
323	12	2	1	1	Suppressed (<1000 copies/mL)	1	2	1	1	1	1	2	Healthcare provider recommendation	Blood test (e.g., creatinine/eGFR)	1	2	2	1	Less than 5 km	1	2	1t Applicable	1	Satisfied	1
324	12	2	1	1	Suppressed (<1000 copies/mL)	1	2	1	1	1	1	2	Healthcare provider recommendation	Blood test (e.g., creatinine/eGFR)	1	2	2	1	Less than 5 km	1	2	1t Applicable	2	Satisfied	1
325	12	2	1	1	Suppressed (<1000 copies/mL)	1	2	1	1	1	1	2	Healthcare provider recommendation	Blood test (e.g., creatinine/eGFR)	1	2	2	1	Less than 5 km	1	2	1t Applicable	1	Satisfied	1
326	12	2	1	1	Suppressed (<1000 copies/mL)	1	2	1	1	1	2	2	Healthcare provider recommendation	Blood test (e.g., creatinine/eGFR)	1	2	2	1	Less than 5 km	1	2	1t Applicable	2	Satisfied	1
327	12	2	1	1	Suppressed (<1000 copies/mL)	1	2	1	1	1	1	2	Healthcare provider recommendation	Blood test (e.g., creatinine/eGFR)	1	2	2	1	More than 10 km	1	2	1t Applicable	2	Satisfied	1
328	12	2	1	1	Suppressed (<1000 copies/mL)	1	2	1	1	1	1	2	Healthcare provider recommendation	Blood test (e.g., creatinine/eGFR)	1	2	2	1	Less than 5 km	1	2	1t Applicable	2	Satisfied	1
329	12	2	1	1	Suppressed (<1000 copies/mL)	1	1	1	1	1	1	2	Healthcare provider recommendation	Blood test (e.g., creatinine/eGFR)	1	2	2	1	Less than 5 km	1	2	1t Applicable	1	Satisfied	1
330	12	2	1	1	Suppressed (<1000 copies/mL)	1	2	1	1	1	1	2	Healthcare provider recommendation	Blood test (e.g., creatinine/eGFR)	1	2	2	1	Less than 5 km	1	2	1t Applicable	1	Satisfied	1
331	12	2	1	1	1t suppressed (> 1000 copies/mL)	1	1	1	1	1	1	2	Healthcare provider recommendation	Blood test (e.g., creatinine/eGFR)	1	2	2	1	Less than 5 km	1	2	1t Applicable	1	Satisfied	1
332	12	2	1	1	1t suppressed (> 1000 copies/mL)	1	2	1	1	1	1	2	Healthcare provider recommendation	Blood test (e.g., creatinine/eGFR)	1	2	2	1	Less than 5 km	1	2	1t Applicable	1	Satisfied	1
333	12	2	1	1	Suppressed (<1000 copies/mL)	1	1	1	1	1	1	2	Healthcare provider recommendation	Blood test (e.g., creatinine/eGFR)	1	2	2	1	5-10 km	1	2	1t Applicable	1	Satisfied	1
334	12	2	1	1	Suppressed (<1000 copies/mL)	1	1	1	1	1	1	2	Healthcare provider recommendation	Blood test (e.g., creatinine/eGFR)	1	2	2	1	Less than 5 km	1	2	1t Applicable	1	Satisfied	1
335	60	2	1	1	Suppressed (<1000 copies/mL)	1	1	1	1	1	1	1	Healthcare provider recommendation	Blood test (e.g., creatinine/eGFR)	1	2	2	1	Less than 5 km	1	2	1t Applicable	1	Satisfied	1
336	48	2	1	1	Suppressed (<1000 copies/mL)	3	1	1	1	2	1	2	Healthcare provider recommendation	Blood test (e.g., creatinine/eGFR)	2	2	2	2	5-10 km	1	2	1t Applicable	1	Satisfied	1
337	60	2	1	1	Suppressed (<1000 copies/mL)	1	2	1	1	2	1	2	Healthcare provider recommendation	Blood test (e.g., creatinine/eGFR)	2	2	2	2	More than 10 km	1	1	1t Applicable	1	Very satisfied	1
338	60	2	1	1	Suppressed (<1000 copies/mL)	3	1	1	1	2	2	1	Healthcare provider recommendation	Blood test (e.g., creatinine/eGFR)	1	2	2	2	More than 10 km	1	2	1t Applicable	3	Very satisfied	1
339	60	2	2	1	Suppressed (<1000 copies/mL)	2	2	1	1	2	2	2	Healthcare provider recommendation	Blood test (e.g., creatinine/eGFR)	2	2	2	2	More than 10 km	1	2	1t Applicable	3	Very satisfied	1
340	60	2	1	1	Suppressed (<1000 copies/mL)	2	2	1	1	2	2	2	Healthcare provider recommendation	Blood test (e.g., creatinine/eGFR)	1	1	2	1	More than 10 km	1	1	1t Applicable	3	Very satisfied	1
341	60	2	2	1	Suppressed (<1000 copies/mL)	3	1	1	1	2	1	2	Healthcare provider recommendation	Blood test (e.g., creatinine/eGFR)	1	2	2	1	Less than 5 km	1	1	1t Applicable	3	Very satisfied	1
342	60	2	1	1	Suppressed (<1000 copies/mL)	3	1	1	1	2	1	1	Healthcare provider recommendation	Blood test (e.g., creatinine/eGFR)	1	2	2	2	More than 10 km	1	1	1t Applicable	3	Very satisfied	1
343	48	2	1	1	Suppressed (<1000 copies/mL)	3	2	1	1	2	1	1	Healthcare provider recommendation	Blood test (e.g., creatinine/eGFR)	1	2	2	2	More than 10 km	1	2	1t Applicable	1	Very satisfied	2
344	48	2	1	1	Suppressed (<1000 copies/mL)	3	1	1	1	2	2	1	Healthcare provider recommendation	Blood test (e.g., creatinine/eGFR)	1	2	2	2	More than 10 km	1	2	1t Applicable	3	Satisfied	1
345	48	2	1	1	Suppressed (<1000 copies/mL)	2	1	1	1	2	1	2	Healthcare provider recommendation	Blood test (e.g., creatinine/eGFR)	1	2	2	2	5-10 km	1	1	1t Applicable	3	Satisfied	1
346	48	2	1	1	Suppressed (<1000 copies/mL)	2	2	1	1	2	2	1	Healthcare provider recommendation	Blood test (e.g., creatinine/eGFR)	1	1	2	2	More than 10 km	1	1	1t Applicable	2	Neutral	1
347	48	2	2	1	Suppressed (<1000 copies/mL)	3	1	1	1	2	2	2	Healthcare provider recommendation	Blood test (e.g., creatinine/eGFR)	1	2	2	2	More than 10 km	1	2	1t Applicable	2	Very satisfied	1
348	36	1	1	1	1t suppressed (> 1000 copies/mL)	3	1	1	1	2	2	2	Healthcare provider recommendation	Blood test (e.g., creatinine/eGFR)	2	2	2	2	More than 10 km	1	2	1t Applicable	1	Very satisfied	2
349	36	2	1	1	Suppressed (<1000 copies/mL)	1	1	1	1	1	2	2	Healthcare provider recommendation	Blood test (e.g., creatinine/eGFR)	1	2	2	2	5-10 km	1	2	1t Applicable	3	Very satisfied	1
350	36	2	1	1	Suppressed (<1000 copies/mL)	2	1	1	1	2	2	2	Healthcare provider recommendation	Blood test (e.g., creatinine/eGFR)	1	2	2	2	5-10 km	1	1	1t Applicable	3	Very satisfied	1
351	12	2	1	1	Suppressed (<1000 copies/mL)	2	2	1	1	2	1	2	Healthcare provider recommendation	Blood test (e.g., creatinine/eGFR)	2	2	2	2	5-10 km	1	2	1t Applicable	1	Very satisfied	1
352	24	2	1	1	1t suppressed (> 1000 copies/mL)	1	1	1	1	2	2	1	Healthcare provider recommendation	Blood test (e.g., creatinine/eGFR)	1	1	2	2	5-10 km	1	1	1t Applicable	1	Satisfied	1
353	24	2	2	1	Suppressed (<1000 copies/mL)	2	1	1	1	2	1	2	Healthcare provider recommendation	Blood test (e.g., creatinine/eGFR)	1	2	2	1	5-10 km	1	1	1t Applicable	3	Satisfied	1
354	24	2	1	1	Suppressed (<1000 copies/mL)	2	1	1	1	2	2	2	Healthcare provider recommendation	Blood test (e.g., creatinine/eGFR)	2	2	2	2	More than 10 km	1	2	1t Applicable	3	Very satisfied	1
355	24	2	1	1	Suppressed (<1000 copies/mL)	2	2	1	1	2	2	2	Healthcare provider recommendation	Blood test (e.g., creatinine/eGFR)	2	2	2	2	5-10 km	1	2	1t Applicable	2	Very satisfied	1
356	24	2	1	1	Suppressed (<1000 copies/mL)	2	1	1	1	1	2	2	Healthcare provider recommendation	Blood test (e.g., creatinine/eGFR)	1	2	2	2	5-10 km	1	2	1t Applicable	3	Very satisfied	1
357	12	2	1	1	Suppressed (<1000 copies/mL)	2	1	1	1	2	2	2	Healthcare provider recommendation	Blood test (e.g., creatinine/eGFR)	1	2	2	2	5-10 km	1	2	1t Applicable	3	Very satisfied	1
358	12	2	1	3	Suppressed (<1000 copies/mL)	2	1	1	1	2	2	2	Healthcare provider recommendation	Blood test (e.g., creatinine/eGFR)	2	2	2	2	More than 10 km	1	2	1t Applicable	3	Very satisfied	1
359	12	2	1	1	Suppressed (<1000 copies/mL)	2	1	1	1	2	2	2	Healthcare provider recommendation	Blood test (e.g., creatinine/eGFR)	1	2	2	2	5-10 km	1	2	1t Applicable	3	Very satisfied	1
360	12	2	1	1	Suppressed (<1000 copies/mL)	2	2	1	1	2	2	2	Healthcare provider recommendation	Blood test (e.g., creatinine/eGFR)	2	2	2	2	More than 10 km	1	2	1t Applicable	3	Very satisfied	1
361	12	2	1	1	Suppressed (<1000 copies/mL)	2	1	1	1	1	1	1	Healthcare provider recommendation	Blood test (e.g., creatinine/eGFR)	1	2	2	1	5-10 km	1	1	1t Applicable	3	Satisfied	1
362	12	2	1	1	Suppressed (<1000 copies/mL)	2	2	1	1	2	2	2	Healthcare provider recommendation	Blood test (e.g., creatinine/eGFR)	2	2	2	2	5-10 km	1	2	1t Applicable	2	Very satisfied	1
363	12	2	1	1	Suppressed (<1000 copies/mL)	2	2	1	1	2	1	2	Healthcare provider recommendation	Blood test (e.g., creatinine/eGFR)	2	2	2	2	Less than 5 km	1	2	1t Applicable	2	Very satisfied	1
364	12	1	1	1	Suppressed (<1000 copies/mL)	2	1	1	1	2	2	2	Healthcare provider recommendation	Blood test (e.g., creatinine/eGFR)	1	2	2	2	5-10 km	1	2	1t Applicable	1	Satisfied	1
365	24	2	2	1	Suppressed (<1000 copies/mL)	2	1	1	1	2	2	2	Healthcare provider recommendation	Blood test (e.g., creatinine/eGFR)	2	2	2	2	5-10 km	1	2	1t Applicable	2	Very satisfied	1
366	12	2	1	1	Suppressed (<1000 copies/mL)	2	1	1	1	2	1	2	Healthcare provider recommendation	Blood test (e.g., creatinine/eGFR)	2	2	2	2	5-10 km	1	2	1t Applicable	1	Very satisfied	1
367	12	2	1	1	Suppressed (<1000 copies/mL)	2	2	1	1	2	1	2	Healthcare provider recommendation	Blood test (e.g., creatinine/eGFR)	2	2	2	2	5-10 km	1	2	1t Applicable	2	Very satisfied	1
368	12	2	2	1	Suppressed (<1000 copies/mL)	3	1	1	1	2	1	2	Healthcare provider recommendation	Blood test (e.g., creatinine/eGFR)	1	2	2	2	More than 10 km	1	2	1t Applicable	2	Satisfied	1
369	12	2	1	1	Suppressed (<1000 copies/mL)	2	1	1	1	2	1	2	Healthcare provider recommendation	Blood test (e.g., creatinine/eGFR)	2	2	2	2	5-10 km	1	1	1t Applicable	1	Satisfied	1
370	24	2	1	1	Suppressed (<1000 copies/mL)	2	2	1	1	2	2	2	Healthcare provider recommendation	Blood test (e.g., creatinine/eGFR)	2	2	2	2	5-10 km	1	2	1t Applicable	2	Very satisfied	1
371	24	2	1	1	Suppressed (<1000 copies/mL)	1	1	1	1	2	1	2	Healthcare provider recommendation	Blood test (e.g., creatinine/eGFR)	2	2	2	2	Less than 5 km	1	2	1t Applicable	3	Very satisfied	1
372	48	2	1	1	Suppressed (<1000 copies/mL)	3	1	1	1	1	1	2	Healthcare provider recommendation	Blood test (e.g., creatinine/eGFR)	1	2	2	1	Less than 5 km	1	1	1t Applicable	3	Very satisfied	1
373	36	2	1	1	Suppressed (<1000 copies/mL)	1	2	1	1	2	1	2	Healthcare provider recommendation	Blood test (e.g., creatinine/eGFR)	1	2	2	1	Less than 5 km	1	1	1t Applicable	3	Very satisfied	1
374	60	2	1	1	Suppressed (<1000 copies/mL)	1	1	1	1	2	1	2	Healthcare provider recommendation	Blood test (e.g., creatinine/eGFR)	1	2	2	1	Less than 5 km	1	1	1t Applicable	3	Very satisfied	1
375	60	2	1	1	Suppressed (<1000 copies/mL)	2	1	1	1	2	1	1	Healthcare provider recommendation	Blood test (e.g., creatinine/eGFR)	1	2	2	1	Less than 5 km	1	1	1t Applicable	1	Very satisfied	1
376	60	2	1	1	Suppressed (<1000 copies/mL)	3	2	1	1	2	1	2	Healthcare provider recommendation	Blood test (e.g., creatinine/eGFR)	1	2	2	1	Less than 5 km	1	1	1t Applicable	1	Satisfied	1
377	60	2	1	1	Suppressed (<1000 copies/mL)	2	1	1	1	2	2	2	Healthcare provider recommendation	Blood test (e.g., creatinine/eGFR)	2	2	2	2	Less than 5 km	1	2	1t Applicable	1	Very satisfied	1
378	60	2	1	1	Suppressed (<1000 copies/mL)	2	1	1	1	2	1	2	Healthcare provider recommendation	Blood test (e.g., creatinine/eGFR)	1	2	2	1	Less than 5 km	1	1	1t Applicable	1	Very satisfied	1
379	48	2	1	1	Suppressed (<1000 copies/mL)	2	1	1	1	2	1	2	Healthcare provider recommendation	Blood test (e.g., creatinine/eGFR)	2	2	2	1	Less than 5 km	1	2	1t Applicable	1	Very satisfied	1
380	48	2	2	1	Suppressed (<1000 copies/mL)	1	1	1	1	2	1	2	Healthcare provider recommendation	Blood test (e.g., creatinine/eGFR)	1	2	2	1	Less than 5 km	1	1	1t Applicable	2	Very satisfied	1
381	48	2	2	1	Suppressed (<1000 copies/mL)	2	1	1	1	2	1	2	Healthcare provider recommendation	Blood test (e.g., creatinine/eGFR)	2	2	2	1	Less than 5 km	1	1	1t Applicable	1	Very satisfied	1
382	48	2	2	1	Suppressed (<1000 copies/mL)	1	1	1	1	2	1	2	Healthcare provider recommendation	Blood test (e.g., creatinine/eGFR)	2	2	2	1	Less than 5 km	1	1	1t Applicable	1	Very satisfied	1
383	48	2	1	1	Suppressed (<1000 copies/mL)	2	1	1	1	2	1	1	Healthcare provider recommendation	Blood test (e.g., creatinine/eGFR)	2	2	2	1	Less than 5 km	1	2	1t Applicable	3	Very satisfied	1
384	36	2	1	1	Suppressed (<1000 copies/mL)	2	1	1	1	2	1	2	Healthcare provider recommendation	Blood test (e.g., creatinine/eGFR)	2	2	2	2	Less than 5 km	1	2	1t Applicable	1	Very satisfied	1
385	36	2	1	1	Suppressed (<1000 copies/mL)	2	1	1	1	2	1	2	Healthcare provider recommendation	Blood test (e.g., creatinine/eGFR)	2	2	2	2	Less than 5 km	1	2	1t Applicable	3	Very satisfied	1
386	36	2	1	1	Suppressed (<1000 copies/mL)	2	1	1	1	2	1	2	Healthcare provider recommendation	Blood test (e.g., creatinine/eGFR)	2	2	2	2	Less than 5 km	1	2	1t Applicable	1	Very satisfied	1
387	24	2	1	1	Suppressed (<1000 copies/mL)	1	1	1	1	2	1	2	Healthcare provider recommendation	Blood test (e.g., creatinine/eGFR)	1	2	2	1	Less than 5 km	1	1	1t Applicable	3	Very satisfied	1
388	36	2	1	1	Suppressed (<1000 copies/mL)	2	1	1	1	2	1	2	Healthcare provider recommendation	Blood test (e.g., creatinine/eGFR)	2	2	2	1	Less than 5 km	1	1	1t Applicable	3	Very satisfied	1
389	24	2	1	1	Suppressed (<1000 copies/mL)	2	1	1	1	2	1	2	Healthcare provider recommendation	Blood test (e.g., creatinine/eGFR)	2	2	2	1	Less than 5 km	1	2	1t Applicable	1	Very satisfied	1
390	24	2	1	1	1t suppressed (> 1000 copies/mL)	2	2	1	1	2	1	2	Healthcare provider recommendation	Blood test (e.g., creatinine/eGFR)	1	2	2	1	Less than 5 km	1	1	1t Applicable	1	Satisfied	1
391	24	2	1	1	Suppressed (<1000 copies/mL)	2	1	1	1	2	1	1	Healthcare provider recommendation	Blood test (e.g., creatinine/eGFR)	1	2	2	1	Less than 5 km	1	1	1t Applicable	3	Very satisfied	1
392	24	2	1	1	Suppressed (<1000 copies/mL)	2	1	1	1	2	1	2	Healthcare provider recommendation	Blood test (e.g., creatinine/eGFR)	2	2	2	1	Less than 5 km	1	1	1t Applicable	1	Very satisfied	1
393	24	2	1	1	Suppressed (<1000 copies/mL)	2	1	1	1	2	1	2	Healthcare provider recommendation	Blood test (e.g., creatinine/eGFR)	2	2	2	2	Less than 5 km	1	2	1t Applicable	2	Very satisfied	1
394	24	2	1	1	Suppressed (<1000 copies/mL)	2	1	1	1	2	1	2	Healthcare provider recommendation	Blood test (e.g., creatinine/eGFR)	2	2	2	1	Less than 5 km	1	2	1t Applicable	3	Very satisfied	1
395	24	2	1	1	Suppressed (<1000 copies/mL)	2	1	1	1	2	1	2	Healthcare provider recommendation	Blood test (e.g., creatinine/eGFR)	2	2	2	1	Less than 5 km	1	2	1t Applicable	1	Very satisfied	1
396	12	2	1	1	Suppressed (<1000 copies/mL)	2	2	1	1	2	1	2	Healthcare provider recommendation	Blood test (e.g., creatinine/eGFR)	1	2	2	2	5-10 km	1	2	1t Applicable	1	Very satisfied	1
397	12	2	1	1	Suppressed (<1000 copies/mL)	1	1	1	1	2	1	2	Healthcare provider recommendation	Blood test (e.g., creatinine/eGFR)	1	2	2	1	Less than 5 km	1	1	1t Applicable	1	Satisfied	1
398	12	2	1	1	Suppressed (<1000 copies/mL)	2	1	1	1	2	1	2	Healthcare provider recommendation	Blood test (e.g., creatinine/eGFR)	2	2	2	2	Less than 5 km	1	2	1t Applicable	1	Very satisfied	1
399	12	2	1	1	Suppressed (<1000 copies/mL)	2	2	1	1	2	1	2	Healthcare provider recommendation	Blood test (e.g., creatinine/eGFR)	1	2	2	1	Less than 5 km	1	1	1t Applicable	2	Very satisfied	1
400	12	2	1	1	Suppressed (<1000 copies/mL)	2	1	1	1	2	1	2	Healthcare provider recommendation	Blood test (e.g., creatinine/eGFR)	2	2	2	2	Less than 5 km	1	2	1t Applicable	1	Very satisfied	1
401	12	2	1	1	Suppressed (<1000 copies/mL)	2	1	1	1	2	1	2	Healthcare provider recommendation	Blood test (e.g., creatinine/eGFR)	2	2	2	2	Less than 5 km	1	2	1t Applicable	3	Very satisfied	1
402	12	2	1	1	Suppressed (<1000 copies/mL)	2	1	1	1	2	1	2	Healthcare provider recommendation	Blood test (e.g., creatinine/eGFR)	2	2	2	2	Less than 5 km	1	2	1t Applicable	1	Very satisfied	1
403	12	2	2	1	Suppressed (<1000 copies/mL)	2	1	1	1	2	1	2	Healthcare provider recommendation	Blood test (e.g., creatinine/eGFR)	2	2	2	2	Less than 5 km	1	2	1t Applicable	2	Very satisfied	1
404	12	2	1	1	Suppressed (<1000 copies/mL)	2	1	1	1	2	1	2	Healthcare provider recommendation	Blood test (e.g., creatinine/eGFR)	2	2	2	2	Less than 5 km	1	2	1t Applicable	3	Very satisfied	1
405	12	2	1	1	Suppressed (<1000 copies/mL)	2	1	1	1	2	1	2	Healthcare provider recommendation	Blood test (e.g., creatinine/eGFR)	2	2	2	2	Less than 5 km	1	2	1t Applicable	1	Very satisfied	1
406	12	2	1	1	Suppressed (<1000 copies/mL)	2	2	1	1	2	1	2	Healthcare provider recommendation	Blood test (e.g., creatinine/eGFR)	1	2	2	2	Less than 5 km	1	2	1t Applicable	2	Very satisfied	1
407	12	2	2	1	Suppressed (<1000 copies/mL)	2	2	1	1	2	1	2	Healthcare provider recommendation	Blood test (e.g., creatinine/eGFR)	2	2	2	2	Less than 5 km	1	2	1t Applicable	2	Very satisfied	1
408	12	2	1	1	1t suppressed (> 1000 copies/mL)	2	2	1	1	2	1	2	Healthcare provider recommendation	Blood test (e.g., creatinine/eGFR)	2	2	2	1	Less than 5 km	1	1	1t Applicable	1	Very satisfied	1
409	12	2	1	1	Suppressed (<1000 copies/mL)	2	2	1	1	2	1	2	Healthcare provider recommendation	Blood test (e.g., creatinine/eGFR)	2	2	2	2	Less than 5 km	1	2	1t Applicable	1	Very satisfied	1
410	12	2	1	1	Suppressed (<1000 copies/mL)	2	1	1	1	2	1	2	Healthcare provider recommendation	Blood test (e.g., creatinine/eGFR)	2	2	2	1	Less than 5 km	1	2	1t Applicable	2	Very satisfied	1
411	12	2	1	1	Suppressed (<1000 copies/mL)	2	1	2	1	2	1	2	Healthcare provider recommendation	Blood test (e.g., creatinine/eGFR)	2	2	2	2	Less than 5 km	1	2	1t Applicable	2	Very satisfied	1
412	12	2	1	1	Suppressed (<1000 copies/mL)	2	1	1	1	2	1	2	Healthcare provider recommendation	Blood test (e.g., creatinine/eGFR)	2	2	2	1	Less than 5 km	1	2	1t Applicable	2	Very satisfied	1
413	12	2	2	1	Suppressed (<1000 copies/mL)	2	1	1	1	2	1	2	Healthcare provider recommendation	Blood test (e.g., creatinine/eGFR)	2	2	2	1	Less than 5 km	1	2	1t Applicable	1	Very satisfied	1
414	12	2	1	1	Suppressed (<1000 copies/mL)	2	2	1	1	2	1	2	Healthcare provider recommendation	Blood test (e.g., creatinine/eGFR)	2	2	2	2	Less than 5 km	1	2	1t Applicable	1	Very satisfied	1
415	12	2	2	1	Suppressed (<1000 copies/mL)	2	1	1	1	2	1	2	Healthcare provider recommendation	Blood test (e.g., creatinine/eGFR)	2	2	2	2	Less than 5 km	1	2	1t Applicable	1	Very satisfied	1
416	12	2	2	1	1t suppressed (> 1000 copies/mL)	2	1	1	1	2	1	2	Healthcare provider recommendation	Blood test (e.g., creatinine/eGFR)	1	2	2	1	Less than 5 km	1	1	1t Applicable	1	Very satisfied	1
417	12	2	1	1	1t suppressed (> 1000 copies/mL)	2	1	1	1	2	1	2	Healthcare provider recommendation	Blood test (e.g., creatinine/eGFR)	2	2	2	1	Less than 5 km	1	2	1t Applicable	1	Very satisfied	1
418	12	2	1	1	1t suppressed (> 1000 copies/mL)	2	1	1	1	2	1	2	Healthcare provider recommendation	Blood test (e.g., creatinine/eGFR)	2	2	2	2	Less than 5 km	1	2	1t Applicable	1	Very satisfied	1
419	12	2	1	1	1t suppressed (> 1000 copies/mL)	2	2	1	1	2	1	2	Healthcare provider recommendation	Blood test (e.g., creatinine/eGFR)	2	2	2	2	Less than 5 km	1	2	1t Applicable	1	Very satisfied	1
420	12	2	1	1	1t suppressed (> 1000 copies/mL)	2	1	1	1	2	1	2	Healthcare provider recommendation	Blood test (e.g., creatinine/eGFR)	2	2	2	1	Less than 5 km	1	2	1t Applicable	1	Very satisfied	1
421	24	2	1	1	Suppressed (<1000 copies/mL)	2	1	1	1	2	1	2	Healthcare provider recommendation	Blood test (e.g., creatinine/eGFR)	2	2	2	2	Less than 5 km	1	2	1t Applicable	2	Very satisfied	1
422	36	2	1	1	Suppressed (<1000 copies/mL)	1	1	1	1	1	1	1	Healthcare provider recommendation	Blood test (e.g., creatinine/eGFR)	1	2	2	1	Less than 5 km	1	2	1t Applicable	1	Satisfied	1
423	48	2	1	1	Suppressed (<1000 copies/mL)	1	2	1	1	1	1	1	Healthcare provider recommendation	Blood test (e.g., creatinine/eGFR)	1	2	2	1	Less than 5 km	1	2	1t Applicable	3	Satisfied	1
424	60	2	1	1	Suppressed (<1000 copies/mL)	2	2	1	1	2	1	2	Healthcare provider recommendation	Blood test (e.g., creatinine/eGFR)	1	1	2	2	More than 10 km	1	1	1t Applicable	3	Very satisfied	1
425	60	2	1	1	Suppressed (<1000 copies/mL)	1	2	1	1	1	2	1	Healthcare provider recommendation	Blood test (e.g., creatinine/eGFR)	1	2	2	1	More than 10 km	1	2	1t Applicable	1	Satisfied	1
426	12	2	1	1	Suppressed (<1000 copies/mL)	2	1	1	1	2	1	2	Healthcare provider recommendation	Blood test (e.g., creatinine/eGFR)	1	2	2	2	More than 10 km	1	2	1t Applicable	1	Satisfied	1

## Sheet: Analysed Data
	Column1
	name: <unnamed>
	log type: text
	.
	. //Socio-demographic characteristics
	Sum age
	Variable | Obs Mean Std. dev. Min Max
	age | 426 42.53756 11.49423 20 77
	. tab agecat
	1. Age category
	| Freq. Percent Cum.
	1| 73 17.14 17.14
	2 | 328 77.00 94.13
	3 | 25 5.87 100.00
	Total | 426 100.00
	. tab sex
	2. What is your sex?
	| Freq. Percent Cum.
	1 | 284 66.67 66.67
	2 | 142 33.33 100.00
	Total | 426 100.00
	. tab marital
	3. What is your marital status?
	| Freq. Percent Cum.
	1 | 41 9.62 9.62
	2 | 247 57.98 67.61
	3 | 113 26.53 94.13
	4 | 25 5.87 100.00
	Total | 426 100.00
	. tab edlevel
	4. What is your highest level of education
	| Freq. Percent Cum.
	1| 53 12.44 12.44
	2| 15 3.52 15.96
	3| 200 46.95 62.91
	4| 158 37.09 100.00
	Total | 426 100.00
	. tab occupation
	5. What is your occupation?
	| Freq. Percent Cum.
	1| 240 56.34 56.34
	2| 75 17.61 73.94
	3| 32 7.51 81.46
	4| 79 18.54 100.00
	Total | 426 100.00
	. tab residence
	6. Where do you reside?
	| Freq. Percent Cum.
	1| 55 12.91 12.91
	2 | 371 87.09 100.00
	Total | 426 100.00
	. //outcome
	. tab ckdoften
	17. If yes how often have you been screened in the past 12 months?
	| Freq. Percent Cum.
	0 | 25 5.87 5.87
	1 | 309 72.54 78.40
	2 | 92 21.60 100.00
	Total | 426 100.00
	. gen outcome = .
	(426 missing values generated)
	. replace outcome = 0 if ckdoften ==0
	(25 real changes made)
	. replace outcome =1 if ckdoften> 0
	(401 real changes made)
	. label define outcome 0 "No" 1 "Yes"
	. tab outcome
	outcome | Freq. Percent Cum.
	0 | 25 5.87 5.87
	1 | 401 94.13 100.00
	Total | 426 100.00
	. //Other variables
	. tab month_art
	7. Months on ART
	| Freq. Percent Cum.
	12 | 82 19.25 19.25
	24 | 64 15.02 34.27
	36 | 69 16.20 50.47
	48 | 105 24.65 75.12
	60 | 106 24.88 100.00
	Total | 426 100.00
	. tab regimentype
	8. Which ART regimen are you on?
	| Freq. Percent Cum.
	1| 12 2.82 2.82
	2| 414 97.18 100.00
	Total | 426 100.00
	. tab hypertension
	9. Have you been diagnosed with hypertension?
	| Freq. Percent Cum.
	1 | 354 83.10 83.10
	2| 72 16.90 100.00
	Total| 426 100.00
	. tab viralload
	11. What was your most recent viral load result?
	| Freq. Percent Cum.
	Not suppressed (> 1000 copies/mL) | 19 4.46 4.46
	Suppressed (<1000 copies/mL) | 407 95.54 100.00
	Total | 426 100.00
	. tab cd4count
	13. If yes, what is your CD4 count?
	| Freq. Percent Cum.
	1 | 246 57.75 57.75
	2| 180 42.25 100.00
	Total | 426 100.00
	. tab kidneysymptoms
	14. Have you experienced any kidney-related symptoms (e.g., fatigue, swelling etc)
	| Freq. Percent Cum.
	1 | 409 96.01 96.01
	2 | 17 3.99 100.00
	Total | 426 100.00
	. tab ckd_important
	23. Do you believe CKD screening is important for your health?
	| Freq. Percent Cum.
	1 | 6 1.41 1.41
	2 | 420 98.59 100.00
	Total | 426 100.00
	. tab ckd_recommended
	25. Have healthcare providers recommended CKD screening during your ART Follow-up?
	| Freq. Percent Cum.
	1 | 186 43.66 43.66
	2 | 240 56.34 100.00
	Total | 426 100.00
	. encode distance_health
	. tab distance
	26. How far is the healthcare facility offering CKD screening from your home?
	| Freq. Percent Cum.
	5-10 km | 98 23.00 23.00
	Less than 5 km | 264 61.97 84.98
	More than 10 km | 64 15.02 100.00
	Total | 426 100.00
	. replace distance = 1 if distance == 1| distance == 2
	(264 real changes made)
	. replace distance = 2 if distance == 3
	(64 real changes made)
	.
	. tab distance_health
	26. How far is the healthcare facility offering CKD screening from your home?
	| Freq. Percent Cum.
	5-10 km | 98 23.00 23.00
	Less than 5 km | 264 61.97 84.98
	More than 10 km | 64 15.02 100.00
	Total | 426 100.00
	. tab ckd_information
	28. Do you feel the healthcare facility provides adequate information about CKD?
	| Freq. Percent Cum.
	1 | 33 7.75 7.75
	2 | 393 92.25 100.00
	Total | 426 100.00
	. encode satisfied
	. tab satisfied_num
	32. How satisfied are you with the healthcare services provided at your clinic?
	| Freq. Percent Cum.
	Neutral | 1 0.23 0.23
	Satisfied | 207 48.59 48.83
	Very satisfied | 218 51.17 100.00
	Total | 426 100.00
	. replace satisfied_num = 1 if satisfied_num == 1 | satisfied_num ==2
	(207 real changes made)
	. replace satisfied_num =2 if satisfied_num ==3
	(218 real changes made)
	. local var_list "agecat regimentype month_art hypertension viralload kidneysymptoms ckd_recommended ckd_important
	> ckd_information cd4count distance satisfied_num"
	. foreach var of local var_list{
	2. tab `var' outcome
	3. }
	+----------------+
	| Key |
	|----------------|
	| frequency |
	| row percentage |
	| outcome
	agecat | 0 1 | Total
	1 | 4 69 | 73
	| 5.48 94.52 | 100.00
	2 | 18 310 | 328
	| 5.49 94.51 | 100.00
	3 | 3 22 | 25
	| 12.00 88.00 | 100.00
	Total | 25 401 | 426
	| 5.87 94.13 | 100.00
	Pearson chi2(2) = 1.8075 Pr = 0.405
	+----------------+
	| Key |
	|----------------|
	| frequency |
	| row percentage |
	8. Which ART regimen are you on? | outcome
	| 0 1 | Total
	1 | 0 12 | 12
	| 0.00 100.00 | 100.00
	2 | 25 389 | 414
	| 6.04 93.96 | 100.00
	Total | 25 401 | 426
	| 5.87 94.13 | 100.00
	Pearson chi2(1) = 0.7698 Pr = 0.380
	+----------------+
	| Key |
	|----------------|
	| frequency |
	| row percentage |
	+----------------+
	7. Months on ART | outcome
	| 0 1 | Total
	12 | 0 82 | 82
	| 0.00 100.00 | 100.00
	24 | 0 64 | 64
	| 0.00 100.00 | 100.00
	36 | 0 69 | 69
	| 0.00 100.00 | 100.00
	48 | 22 83 | 105
	| 20.95 79.05 | 100.00
	60 | 3 103 | 106
	| 2.83 97.17 | 100.00
	Total | 25 401 | 426
	| 5.87 94.13 | 100.00
	Pearson chi2(4) = 58.4216 Pr = 0.000
	+----------------+
	| Key |
	|----------------|
	| frequency |
	| row percentage |
	+----------------+
	9. Have you been diagnosed with hypertension? | outcome
	| 0 1 | Total
	1 | 19 335 | 354
	| 5.37 94.63 | 100.00
	2 | 6 66 | 72
	| 8.33 91.67 | 100.00
	Total | 25 401 | 426
	| 5.87 94.13 | 100.00
	Pearson chi2(1) = 0.9529 Pr = 0.329
	+----------------+
	| Key |
	|----------------|
	| frequency |
	| row percentage |
	+----------------+
	11. What was your most recent viral result? | outcome
	| 0 1 | Total
	Not suppressed (> 1.. | 1 18 | 19
	| 5.26 94.74 | 100.00
	Suppressed (<1000 c.. | 24 383 | 407
	| 5.90 94.10 | 100.00
	Total | 25 401 | 426
	| 5.87 94.13 | 100.00
	Pearson chi2(1) = 0.0132 Pr = 0.909
	+----------------+
	| Key |
	|----------------|
	| frequency |
	| row percentage |
	+----------------+
	14. Have you experienced any kidney-related symptoms (e.g. fatigue, swelling
	| outcome
	| 0 1 | Total
	1 | 25 384 | 409
	| 6.11 93.89 | 100.00
	2 | 0 17 | 17
	| 0.00 100.00 | 100.00
	Total | 25 401 | 426
	| 5.87 94.13 | 100.00
	Pearson chi2(1) = 1.1039 Pr = 0.293
	+----------------+
	| Key |
	|----------------|
	| frequency |
	| row percentage |
	+----------------+
	25. Have healthcare providers recommended CKD screening during your ART Follow-up?
	| outcome
	| 0 1 | Total
	1 | 2 184 | 186
	| 1.08 98.92 | 100.00
	2 | 23 217 | 240
	| 9.58 90.42 | 100.00
	Total | 25 401 | 426
	| 5.87 94.13 | 100.00
	Pearson chi2(1) = 13.7313 Pr = 0.000
	+----------------+
	| Key |
	|----------------|
	| frequency |
	| row percentage |
	+----------------+
	23. Do you believe CKD Screening is is important for your health?
	| outcome
	| 0 1 | Total
	1 | 0 6 | 6
	| 0.00 100.00 | 100.00
	2 | 25 395 | 420
	| 5.95 94.05 | 100.00
	Total | 25 401 | 426
	| 5.87 94.13 | 100.00
	Pearson chi2(1) = 0.3794 Pr = 0.538
	+----------------+
	| Key |
	|----------------|
	| frequency |
	| row percentage |
	+----------------+
	28. Do you feel healthcare facility provides adequate information about CKD?
	| outcome
	| 0 1 | Total
	1 | 1 32 | 33
	| 3.03 96.97 | 100.00
	2 | 24 369 | 393
	| 6.11 93.89 | 100.00
	Total | 25 401 | 426
	| 5.87 94.13 | 100.00
	Pearson chi2(1) = 0.5216 Pr = 0.470
	+----------------+
	| Key |
	|----------------|
	| frequency |
	| row percentage |
	+----------------+
	13. If yes, what are your CD4 counts?
	| outcome
	| 0 1 | Total
	1 | 24 222 | 246
	| 9.76 90.24 | 100.00
	2 | 1 179 | 180
	| 0.56 99.44 | 100.00
	Total | 25 401 | 426
	| 5.87 94.13 | 100.00
	Pearson chi2(1) = 15.9279 Pr = 0.000
	+----------------+
	| Key |
	|----------------|
	| frequency |
	| row percentage |
	+----------------+
	26. How far is the healthcare facility offering CKD screening from your home?
	| outcome
	| 0 1 | Total
	5-10 km | 24 338 | 362
	| 6.63 93.37 | 100.00
	Less than 5 km | 1 63 | 64
	| 1.56 98.44 | 100.00
	Total | 25 401 | 426
	| 5.87 94.13 | 100.00
	Pearson chi2(1) = 2.5280 Pr = 0.112
	+----------------+
	| Key |
	|----------------|
	| frequency |
	| row percentage |
	+----------------+
	32. How satisfied are you with the healthcare services provided at your clinic?
	| outcome
	| 0 1 | Total
	Neutral | 6 202 | 208
	| 2.88 97.12 | 100.00
	Satisfied | 19 199 | 218
	| 8.72 91.28 | 100.00
	Total | 25 401 | 426
	| 5.87 94.13 | 100.00
	Pearson chi2(1) = 6.5513 Pr = 0.010
	.
	. logistic outcome i.agecat
	Logistic regression Number of obs = 426
	LR chi2(2) = 1.44
	Prob > chi2 = 0.4876
	Log likelihood = -94.422497 Pseudo R2 = 0.0075
	outcome | Odds ratio Std. err. z P>|z| [95% conf. interval]
	agecat |
	2 | .9983897 .5676564 -0.00 0.998 .3275901 3.042772
	3 | .4251205 .3409669 -1.07 0.286 .0882689 2.047464
	|
	_cons | 17.25 8.871478 5.54 0.000 6.295437 47.26638
	Note: _cons estimates baseline odds.
	. encode(regimentype)
	. logistic outcome i.regimentype_num
	note: 1.regimentype_num != 0 predicts success perfectly;
	1.regimentype_num omitted and 12 obs not used.
	note: 2.regimentype_num omitted because of collinearity.
	Logistic regression Number of obs = 414
	LR chi2(0) = 0.00
	Prob > chi2 = .
	Log likelihood = -94.404253 Pseudo R2 = 0.0000
	outcome | Odds ratio Std. err. z P>|z| [95% conf. interval]
	regimentype_num |
	1 | 1 (empty)
	2 | 1 (omitted)
	|
	_cons | 15.56 3.210443 13.30 0.000 10.38446 23.31499
	Note: _cons estimates baseline odds.
	.
	. logistic outcome i.month_art
	note: 12.month_art != 0 predicts success perfectly;
	12.month_art omitted and 82 obs not used.
	note: 24.month_art != 0 predicts success perfectly;
	24.month_art omitted and 64 obs not used.
	note: 36.month_art != 0 predicts success perfectly;
	36.month_art omitted and 69 obs not used.
	note: 60.month_art omitted because of collinearity.
	Logistic regression Number of obs = 211
	LR chi2(1) = 18.46
	Prob > chi2 = 0.0000
	Log likelihood = -67.550754 Pseudo R2 = 0.1202
	outcome | Odds ratio Std. err. z P>|z| [95% conf. interval]
	month_art |
	12 | 1 (empty)
	24 | 1 (empty)
	36 | 1 (empty)
	48 | .1098853 .0695449 -3.49 0.000 .0317853 .3798858
	60 | 1 (omitted)
	|
	_cons | 34.33333 20.10896 6.04 0.000 10.89354 108.2089
	Note: _cons estimates baseline odds.
	.
	. encode hypertension
	. logistic outcome i.hyper_num
	Logistic regression Number of obs = 426
	LR chi2(1) = 0.87
	Prob > chi2 = 0.3507
	Log likelihood = -94.705229 Pseudo R2 = 0.0046
	outcome | Odds ratio Std. err. z P>|z| [95% conf. interval]
	hyper_num |
	2 | .6238806 .3040001 -0.97 0.333 .2400679 1.621321
	_cons | 17.63158 4.158088 12.17 0.000 11.10582 27.99185
	Note: _cons estimates baseline odds.
	. encode viralload
	. logistic outcome i.viral_num
	Logistic regression Number of obs = 426
	LR chi2(1) = 0.01
	Prob > chi2 = 0.9071
	Log likelihood = -95.133923 Pseudo R2 = 0.0001
	outcome | Odds ratio Std. err. z P>|z| [95% conf. interval]
	viral_num |
	Suppressed (<1000 copies/mL) | .8865741 .9297762 -0.11 0.909 .1135102 6.924606
	_cons | 18 18.49324 2.81 0.005 2.402957 134.8339
	Note: _cons estimates baseline odds.
	.
	. encode kidneysymptoms
	. logistic outcome i.symptoms
	note: 1.symptoms != 1 predicts success perfectly;
	1.symptoms omitted and 17 obs not used.
	note: 2.symptoms omitted because of collinearity.
	Logistic regression Number of obs = 409
	LR chi2(0) = 0.00
	Prob > chi2 = .
	Log likelihood = -94.090863 Pseudo R2 = 0.0000
	outcome | Odds ratio Std. err. z P>|z| [95% conf. interval]
	symptoms |
	2 | 1 (empty)
	_cons | 15.36 3.170423 13.23 0.000 10.24936 23.01897
	Note: _cons estimates baseline odds.
	.
	. encode ckd_recommended
	. logistic outcome i.recommended
	Logistic regression Number of obs = 426
	LR chi2(1) = 16.57
	Prob > chi2 = 0.0000
	Log likelihood = -86.853656 Pseudo R2 = 0.0871
	outcome | Odds ratio Std. err. z P>|z| [95% conf. interval]
	recommended |
	2 | .102552 .0762977 -3.06 0.002 .0238593 .4407879
	_cons | 92 65.40642 6.36 0.000 22.83679 370.63
	Note: _cons estimates baseline odds.
	. encode ckd_important
	. logistic outcome i.important
	note: 1.important != 0 predicts success perfectly;
	1.important omitted and 6 obs not used.
	note: 2.important omitted because of collinearity.
	Logistic regression Number of obs = 420
	LR chi2(0) = -0.00
	Prob > chi2 = .
	Log likelihood = -94.775206 Pseudo R2 = -0.0000
	outcome | Odds ratio Std. err. z P>|z| [95% conf. interval]
	important |
	1 | 1 (empty)
	2 | 1 (omitted)
	|
	_cons | 15.8 3.258466 13.38 0.000 10.54659 23.67021
	Note: _cons estimates baseline odds.
	.
	. encode ckd_information
	. logistic outcome i.information
	Logistic regression Number of obs = 426
	LR chi2(1) = 0.62
	Prob > chi2 = 0.4313
	Log likelihood = -94.831125 Pseudo R2 = 0.0033
	outcome | Odds ratio Std. err. z P>|z| [95% conf. interval]
	information |
	2 | .4804687 .4983058 -0.71 0.480 .0629308 3.668317
	_cons | 32 32.49615 3.41 0.001 4.37271 234.1797
	Note: _cons estimates baseline odds.
	.
	. encode cd4count
	. logistic outcome i.cd4count_num
	Logistic regression Number of obs = 426
	LR chi2(1) = 20.61
	Prob > chi2 = 0.0000
	Log likelihood = -84.834061 Pseudo R2 = 0.1083
	outcome | Odds ratio Std. err. z P>|z| [95% conf. interval]
	cd4count_num |
	1 | 19.35135 19.84582 2.89 0.004 2.592743 144.4319
	_cons | 9.25 1.987592 10.35 0.000 6.070717 14.0943
	Note: _cons estimates baseline odds.
	.
	. logistic outcome i.distance
	Logistic regression Number of obs = 426
	LR chi2(1) = 3.35
	Prob > chi2 = 0.0670
	Log likelihood = -93.46343 Pseudo R2 = 0.0176
	outcome | Odds ratio Std. err. z P>|z| [95% conf. interval]
	distance |
	Less than 5 km | 4.473373 4.606701 1.45 0.146 .5943791 33.66717
	_cons | 14.08333 2.97506 12.52 0.000 9.308759 21.30684
	Note: _cons estimates baseline odds.
	.
	. logistic outcome i.satisfied_num
	Logistic regression Number of obs = 426
	LR chi2(1) = 6.89
	Prob > chi2 = 0.0087
	Log likelihood = -91.695212 Pseudo R2 = 0.0362
	outcome | Odds ratio Std. err. z P>|z| [95% conf. interval]
	satisfied_num |
	Satisfied | .3110995 .1489624 -2.44 0.015 .1217089 .7952
	_cons | 33.66667 13.94699 8.49 0.000 14.94774 75.82717
	Note: _cons estimates baseline odds.
	.
	. //Multivariate
	.
	. logistic outcome i.satisfied_num i.distance i.cd4count_num i.information i.recommended i.viral_num i.hyper_num i.
	> agecat
	Logistic regression Number of obs = 426
	LR chi2(9) = 34.71
	Prob > chi2 = 0.0001
	Log likelihood = -77.785199 Pseudo R2 = 0.1824
	outcome | Odds ratio Std. err. z P>|z| [95% conf. interval]
	satisfied_num |
	Satisfied | 1.709636 1.020489 0.90 0.369 .530662 5.507941
	|
	distance |
	Less than 5 km | 3.28856 3.507821 1.12 0.264 .4064913 26.60482
	|
	cd4count_num |
	1 | 15.98431 16.83413 2.63 0.008 2.028794 125.9361
	|
	information |
	2 | .8259389 .9268172 -0.17 0.865 .0915762 7.449264
	|
	recommended |
	Yes | .1057136 .0883729 -2.69 0.007 .0205379 .5441344
	|
	viral_num |
	Suppressed (<1000 copies/mL) | .9637183 1.06725 -0.03 0.973 .1099776 8.444928
	|
	hyper_num |
	2 | 1.494602 .8289583 0.72 0.469 .5039873 4.432325
	|
	agecat |
	2 | 1.63351 1.037785 0.77 0.440 .4702677 5.674118
	3 | .8860389 .8032505 -0.13 0.894 .1498941 5.237464
	|
	_cons | 27.63231 44.53902 2.06 0.039 1.173307 650.7629
	Note: _cons estimates baseline odds.
	.
	.
	. log close
	name: <unnamed>
	Total
